# Supplementary material for: Atopic diseases/diathesis and subsequent ischemic stroke among patients with bipolar disorder: A nationwide longitudinal study
Source: PLoS One. 2018 Aug 16;13(8):e0200682. doi: 10.1371/journal.pone.0200682 (PMC6095510; doi:10.1371/journal.pone.0200682)
Supplement: S1 Data — (XLSX) [file pone.0200682.s001.xlsx]

## Sheet: BD Atopy CVA (PloS One)
urbanization	Sex	income	age_group	Atopy_group	Atopy_number	ischemia	hemorrhage	HTN	Lipid	DM	Renal
2	0	2	1	1	1	0	0	0	0	0	0
2	0	3	1	0	0	0	0	0	0	0	0
2	0	1	1	0	0	0	0	0	0	0	0
4	0	2	1	0	0	0	0	0	0	0	0
1	0	2	1	1	1	0	0	0	0	0	0
2	0	1	1	1	1	0	0	0	1	1	0
2	0	1	1	0	0	0	0	0	0	0	0
1	0	3	1	0	0	0	0	0	0	0	0
3	0	1	1	0	0	0	0	0	0	0	0
1	0	2	1	0	0	0	0	0	0	0	0
5	0	1	1	0	0	0	0	0	0	0	0
5	0	1	1	1	2	0	0	0	0	0	0
1	0	2	1	0	0	0	0	0	0	0	0
1	0	1	1	0	0	0	0	0	0	0	0
5	0	2	1	0	0	0	0	0	0	0	0
5	0	1	1	0	0	0	0	0	0	0	0
2	0	1	1	0	0	0	0	0	0	0	0
2	0	1	1	0	0	0	0	0	0	0	0
1	0	2	1	1	1	0	0	0	0	0	0
2	0	2	1	0	0	0	0	0	0	0	0
2	0	1	1	0	0	0	0	0	0	0	0
3	0	1	1	0	0	0	0	0	0	0	0
2	0	2	1	1	1	0	0	0	0	0	0
1	0	1	1	0	0	0	0	0	0	0	0
2	0	1	1	0	0	0	0	0	0	0	0
1	0	1	1	1	3	0	0	0	0	0	0
2	0	1	1	0	0	0	0	0	1	0	0
3	0	1	1	0	0	0	0	0	0	0	0
1	0	1	1	0	0	0	0	0	0	0	0
2	0	1	1	0	0	0	0	0	0	0	0
1	0	1	1	0	0	0	0	0	0	0	0
2	0	3	1	0	0	0	0	0	0	0	0
1	0	2	1	0	0	0	0	0	0	0	0
3	0	1	1	1	1	0	0	0	0	0	0
1	0	2	1	0	0	0	0	1	1	0	0
3	0	2	1	1	1	0	0	0	0	0	0
5	0	1	1	0	0	0	0	0	0	0	0
5	0	1	1	0	0	0	0	0	0	0	0
1	0	2	1	0	0	0	0	0	0	0	0
2	0	1	1	1	1	0	0	0	0	0	0
2	0	1	1	0	0	0	0	0	0	0	0
5	0	2	1	1	1	0	0	0	0	0	0
5	0	1	1	1	1	0	0	1	1	0	0
5	0	1	1	0	0	0	0	0	0	0	0
2	0	2	1	0	0	0	0	0	0	0	0
3	0	2	1	0	0	0	0	0	1	1	0
2	0	3	1	0	0	0	0	0	0	0	0
1	0	2	1	0	0	0	0	0	0	0	0
2	0	2	1	0	0	0	0	0	0	0	0
5	0	2	1	1	1	0	0	0	0	0	0
2	0	2	1	1	2	0	0	0	0	0	0
4	0	1	1	0	0	0	0	0	0	0	0
1	0	1	1	0	0	0	0	0	1	0	0
1	0	2	1	0	0	0	0	0	0	0	0
2	0	1	1	1	1	0	0	0	0	0	0
2	0	3	1	0	0	0	0	0	0	0	0
5	0	2	1	0	0	0	0	0	0	0	0
1	0	3	1	0	0	0	0	0	0	0	0
1	0	1	1	1	1	0	0	0	0	0	0
1	0	3	1	1	1	0	0	0	0	0	0
3	0	1	1	0	0	0	0	0	0	1	0
1	0	2	1	0	0	0	0	0	0	0	0
1	0	2	1	0	0	0	0	0	0	0	0
1	0	1	1	0	0	0	0	0	0	0	0
3	0	1	1	0	0	0	0	0	0	0	0
2	0	2	1	1	1	0	0	0	0	0	0
3	0	1	1	0	0	0	0	0	0	0	0
1	0	2	1	1	1	0	0	0	0	0	0
5	0	2	1	0	0	0	0	0	0	0	0
1	0	3	1	0	0	0	0	0	0	0	0
3	0	1	1	1	2	0	0	0	1	1	0
2	0	3	1	1	1	0	0	0	0	0	0
4	0	2	1	1	1	0	0	0	0	0	0
5	0	2	1	0	0	0	0	0	0	1	0
4	0	1	1	0	0	0	0	0	0	0	0
1	0	1	1	0	0	0	0	0	0	0	0
3	0	1	1	0	0	0	0	1	0	0	0
5	0	3	1	0	0	0	0	0	0	0	0
2	0	1	1	0	0	0	0	0	0	0	0
1	0	2	1	0	0	0	0	0	0	0	0
5	0	1	1	0	0	0	0	0	0	0	0
3	0	2	1	0	0	0	0	0	0	0	0
2	0	1	1	0	0	0	0	0	0	0	0
2	0	1	1	0	0	0	0	0	0	0	0
4	0	2	1	0	0	0	0	0	0	0	0
5	0	1	1	1	1	0	0	0	0	0	0
2	0	2	1	0	0	0	0	0	0	0	0
5	0	1	1	0	0	0	0	0	0	0	0
2	0	1	1	0	0	0	0	0	0	0	0
1	0	2	1	1	1	0	0	0	0	0	0
2	0	1	1	0	0	0	0	0	0	0	0
5	0	3	1	0	0	0	0	0	0	0	0
2	0	1	1	0	0	0	0	0	0	0	0
2	0	2	1	0	0	0	0	0	1	0	0
2	0	3	1	1	1	0	0	0	0	0	0
1	0	2	1	0	0	0	0	0	0	0	0
1	0	1	1	1	1	0	0	0	0	0	0
2	0	1	1	0	0	0	0	0	0	0	0
1	0	2	1	1	1	0	0	0	0	0	0
2	0	3	1	0	0	0	0	0	0	0	0
2	0	2	1	0	0	0	0	1	1	0	0
2	0	2	1	1	1	0	0	0	0	0	0
3	0	2	1	1	1	0	0	0	0	0	0
1	0	2	1	0	0	0	0	0	1	1	0
1	0	1	1	0	0	0	0	0	0	0	0
5	0	1	1	0	0	0	0	0	0	0	0
3	0	2	1	0	0	0	0	0	0	0	0
4	0	2	1	0	0	0	0	0	0	0	0
1	0	1	1	1	1	0	0	0	0	0	0
1	0	2	1	0	0	0	0	0	0	0	0
1	0	2	1	0	0	0	0	0	0	0	0
2	0	1	1	1	1	0	0	0	0	0	0
2	0	1	1	0	0	0	0	0	0	0	0
5	0	1	1	0	0	0	0	0	0	0	0
3	0	2	1	0	0	0	0	0	0	0	0
3	0	3	1	0	0	0	0	0	0	0	0
2	0	1	1	0	0	0	0	0	0	0	0
2	0	3	1	0	0	0	0	0	0	0	0
3	0	1	1	0	0	0	0	0	0	0	0
5	0	3	1	1	1	0	0	0	1	0	0
2	0	3	1	0	0	0	0	0	0	0	0
5	0	1	1	0	0	0	0	0	0	0	0
4	0	1	1	1	2	0	0	0	0	0	0
1	0	3	1	1	2	0	0	0	0	0	0
4	0	1	1	0	0	0	0	0	0	0	0
1	0	3	1	0	0	0	0	0	0	1	0
1	0	1	1	0	0	0	0	0	0	0	0
4	0	1	1	0	0	0	0	0	0	0	0
2	0	2	1	0	0	0	0	0	1	0	0
1	0	1	1	0	0	0	0	0	0	0	0
1	0	1	1	1	1	0	0	0	0	0	0
1	0	2	1	1	1	0	0	0	0	0	0
2	0	2	1	1	1	0	0	0	0	0	0
1	0	3	1	1	1	0	0	0	0	0	0
2	0	2	1	1	1	0	0	1	0	0	0
2	0	2	1	0	0	0	0	0	0	0	0
1	0	2	1	0	0	0	0	0	0	0	0
2	0	2	1	0	0	0	0	0	0	0	0
2	0	1	1	0	0	0	0	0	0	0	0
5	0	3	1	0	0	0	0	0	0	0	0
3	0	3	1	1	1	0	0	0	0	0	0
2	0	2	1	1	1	0	0	0	1	0	0
1	0	2	1	0	0	0	0	0	0	0	0
4	0	2	1	0	0	0	0	0	0	0	0
3	0	1	1	0	0	0	0	0	0	0	0
4	0	2	1	1	1	0	0	0	0	0	0
2	0	1	1	0	0	0	0	0	0	0	0
5	0	1	1	0	0	0	0	0	0	0	0
3	0	1	1	0	0	0	0	1	1	0	0
2	0	2	1	0	0	0	0	0	0	0	0
2	0	2	1	0	0	0	0	0	0	0	0
5	0	2	1	0	0	0	0	0	0	0	0
4	0	1	1	0	0	0	0	0	0	0	0
1	0	1	1	0	0	0	0	0	0	0	0
4	0	1	1	0	0	0	0	0	0	0	0
2	0	3	1	0	0	0	0	0	0	0	0
1	0	1	1	0	0	0	0	0	0	0	0
5	0	2	1	0	0	0	0	0	0	0	0
4	0	2	1	0	0	0	0	0	0	0	0
2	0	1	1	0	0	0	0	0	0	0	0
2	0	2	1	1	1	0	0	0	0	0	0
5	0	1	1	0	0	0	0	0	0	0	0
3	0	1	1	0	0	0	0	0	0	0	0
3	0	1	1	1	1	0	0	0	0	0	0
4	0	3	1	0	0	0	0	0	0	0	0
1	0	1	1	1	1	0	0	0	0	0	0
2	0	2	1	0	0	0	0	0	0	0	0
4	0	2	1	1	1	0	0	0	0	0	0
4	0	3	1	1	1	0	0	0	0	0	0
2	0	1	1	0	0	0	0	0	0	0	0
2	0	2	1	0	0	0	0	0	0	0	0
4	0	2	1	0	0	0	0	0	0	0	0
4	0	2	1	0	0	0	0	0	1	0	1
2	0	2	1	1	2	0	0	0	0	0	0
1	0	1	1	1	1	0	0	0	0	0	0
1	0	3	1	0	0	0	0	1	0	0	0
1	0	2	1	0	0	0	0	1	0	0	0
5	0	1	1	0	0	0	0	0	0	0	0
3	0	1	1	1	1	0	0	0	0	0	0
1	0	1	1	1	1	0	0	0	0	0	0
2	0	2	1	0	0	0	0	0	0	0	0
4	0	2	1	0	0	0	0	0	0	0	0
5	0	2	1	0	0	0	0	0	0	0	0
2	0	2	1	0	0	0	0	0	0	0	0
4	0	1	1	1	1	0	0	0	0	0	0
3	0	1	1	0	0	0	0	0	0	0	0
2	0	1	1	0	0	0	0	0	0	0	0
1	0	1	1	0	0	0	0	0	0	0	0
2	0	1	1	1	1	0	0	0	0	0	0
2	0	3	1	0	0	0	0	0	0	0	0
3	0	1	1	1	1	0	0	0	0	0	0
2	0	1	1	0	0	0	0	0	0	0	0
1	0	1	1	0	0	0	0	0	0	0	0
1	0	1	1	1	1	0	0	0	0	0	0
2	0	2	1	1	1	0	0	0	0	0	0
1	0	1	1	0	0	0	0	0	0	0	0
4	0	1	1	0	0	0	0	0	0	0	0
5	0	2	1	1	1	0	0	1	0	0	0
4	0	1	1	0	0	0	0	0	0	0	0
2	0	3	1	0	0	0	0	0	0	0	0
2	0	2	1	0	0	0	0	0	0	0	0
5	0	1	1	0	0	0	0	0	0	0	0
2	0	3	1	0	0	0	0	0	0	0	0
1	0	1	1	0	0	0	0	0	0	0	0
1	0	2	1	0	0	0	0	0	0	0	0
5	0	2	1	0	0	0	0	0	1	0	0
1	0	1	1	0	0	0	0	0	0	0	0
3	0	1	1	0	0	0	0	0	1	1	0
4	0	3	1	1	1	0	0	0	0	0	0
2	0	1	1	0	0	0	0	0	0	0	0
5	0	1	1	0	0	0	0	0	0	0	0
1	0	2	1	0	0	0	0	0	1	0	0
4	0	1	1	0	0	0	0	0	0	0	0
2	0	2	1	0	0	0	0	0	0	0	0
2	0	1	1	0	0	0	0	0	0	0	0
2	0	3	1	1	1	0	0	0	0	0	0
3	0	3	1	0	0	0	0	0	0	0	0
3	0	2	1	1	1	0	0	0	0	0	0
3	0	1	1	1	2	0	0	0	0	0	0
5	0	1	1	0	0	0	0	0	0	0	0
2	0	2	1	0	0	0	0	1	1	1	0
1	0	1	1	0	0	0	0	0	0	0	0
3	0	1	1	0	0	0	0	0	0	0	0
2	0	2	1	0	0	0	0	0	0	0	0
1	0	1	1	1	1	0	0	0	0	0	0
2	0	3	1	0	0	0	0	0	0	0	0
2	0	3	1	0	0	0	0	0	1	0	0
1	0	3	1	1	1	0	0	0	0	0	0
3	0	1	1	0	0	0	0	0	0	0	0
5	0	1	1	1	1	0	0	0	0	0	0
1	0	3	1	0	0	0	0	0	0	0	0
3	0	1	1	1	1	0	0	0	0	0	0
2	0	1	1	0	0	0	0	0	0	0	0
3	0	1	1	0	0	0	0	0	0	0	0
2	0	2	1	0	0	0	0	0	0	0	0
2	0	3	1	1	2	0	0	0	0	0	0
4	0	1	1	0	0	0	0	0	0	0	0
2	0	1	1	0	0	0	0	0	1	1	0
4	0	1	1	1	1	0	0	0	0	0	0
4	0	1	1	0	0	0	0	0	0	0	0
5	0	2	1	0	0	0	0	0	0	0	0
1	0	3	1	0	0	0	0	0	0	0	0
4	0	2	1	0	0	0	0	0	0	0	0
4	0	1	1	0	0	0	0	0	0	0	0
5	0	2	1	0	0	0	0	0	0	0	0
3	0	1	1	0	0	0	0	0	0	0	0
2	0	2	1	0	0	0	0	0	0	0	0
1	0	3	1	0	0	0	0	0	0	0	0
3	0	2	1	0	0	0	0	0	0	0	0
2	0	1	1	1	1	0	0	0	0	0	0
2	0	1	1	0	0	0	0	0	0	0	0
4	0	3	1	0	0	0	0	0	0	0	0
5	0	1	1	1	1	0	0	1	1	0	0
5	0	2	1	0	0	0	0	0	1	0	0
2	0	2	1	0	0	0	0	0	0	0	0
2	0	2	1	0	0	0	0	0	0	0	0
2	0	1	1	0	0	0	0	0	0	0	0
2	0	1	1	0	0	0	0	0	0	0	0
1	0	1	1	0	0	0	0	0	0	0	0
3	0	1	1	0	0	0	0	0	0	0	0
5	0	3	1	0	0	0	0	0	0	0	0
2	0	3	1	1	1	0	0	0	0	0	0
2	0	2	1	0	0	0	0	0	0	0	0
5	0	1	1	1	1	0	0	0	0	0	0
3	0	1	1	0	0	0	0	0	0	0	0
1	0	1	1	0	0	0	0	0	0	0	0
4	0	1	1	0	0	0	0	0	0	0	0
2	0	1	1	1	1	0	0	0	0	0	0
5	0	1	1	1	1	0	0	0	0	0	0
5	0	1	1	0	0	0	0	0	0	0	0
2	0	2	1	0	0	0	0	0	0	0	0
1	0	1	1	0	0	0	0	0	0	0	0
4	0	1	1	0	0	0	0	0	0	0	0
2	0	2	1	0	0	0	0	0	0	0	0
5	0	1	1	0	0	0	0	0	0	0	0
1	0	1	1	0	0	0	0	0	0	0	0
1	0	3	1	0	0	0	0	0	0	0	0
5	0	1	1	0	0	0	0	0	0	0	0
4	0	1	1	1	1	0	0	0	0	0	0
3	0	1	1	0	0	0	0	0	0	0	0
4	0	3	1	1	1	0	0	0	0	0	0
4	0	1	1	0	0	0	0	0	0	0	0
4	0	1	1	0	0	0	0	0	0	0	0
5	0	2	1	0	0	0	0	0	0	0	0
5	0	2	1	0	0	0	0	0	0	0	0
1	0	1	1	0	0	0	0	0	0	0	0
5	0	1	1	1	1	0	0	0	0	0	0
1	0	1	1	1	1	0	0	0	0	0	0
3	0	2	1	0	0	0	0	0	0	0	0
2	0	1	1	0	0	0	0	0	0	0	0
2	0	2	1	0	0	1	0	0	0	0	0
2	0	1	1	1	1	0	0	0	0	0	0
2	0	2	1	0	0	0	0	0	0	0	0
4	0	1	1	1	1	0	0	0	0	0	0
2	0	3	1	0	0	0	0	0	0	0	0
3	0	2	1	0	0	0	0	0	0	0	0
1	0	1	1	1	1	0	0	0	0	0	0
3	0	2	1	1	1	0	0	0	0	0	0
4	0	2	1	0	0	0	0	0	0	0	0
1	0	2	1	1	1	0	0	0	0	0	0
2	0	1	1	0	0	0	0	0	0	0	0
5	0	2	1	0	0	0	0	0	0	0	0
4	0	2	1	0	0	0	0	0	0	0	0
5	0	2	1	1	2	0	0	0	0	0	0
1	0	1	1	0	0	0	0	0	1	0	0
1	0	2	1	0	0	0	0	0	0	0	0
3	0	1	1	0	0	0	0	0	0	0	0
1	0	2	1	1	1	0	0	0	0	0	0
1	0	2	1	0	0	0	0	0	0	0	0
4	0	3	1	0	0	0	0	0	0	0	0
1	0	1	1	0	0	0	0	0	0	0	0
2	0	1	1	0	0	0	0	0	0	0	0
2	0	1	1	0	0	0	0	0	0	0	0
1	0	3	1	0	0	0	0	0	0	0	0
2	0	1	1	0	0	0	0	0	0	0	0
2	0	2	1	0	0	0	0	0	0	0	0
1	0	1	1	1	2	0	0	0	0	0	0
1	0	3	1	0	0	0	0	0	0	0	0
3	0	1	1	1	1	0	0	0	0	0	0
2	0	2	1	1	1	0	0	0	0	0	0
1	0	2	1	0	0	0	0	0	0	0	0
5	0	2	1	0	0	0	0	0	0	0	0
1	0	3	1	0	0	0	0	0	0	0	0
2	0	1	1	0	0	0	0	0	0	0	0
1	0	3	1	0	0	0	0	0	0	0	0
1	0	3	1	1	1	0	0	0	0	0	0
2	0	1	1	0	0	0	0	0	0	0	0
2	0	2	1	0	0	0	0	0	0	0	0
2	0	1	1	1	1	0	0	0	0	0	0
1	0	3	1	0	0	0	0	0	0	0	0
1	0	3	1	0	0	0	0	0	0	0	0
2	0	2	1	0	0	0	0	0	0	0	0
2	0	1	1	0	0	0	0	0	0	0	0
3	0	1	1	1	1	0	0	0	0	0	0
5	0	2	1	0	0	0	0	1	0	0	0
1	0	1	1	0	0	0	0	0	0	0	0
2	0	3	1	0	0	0	0	0	0	0	0
2	0	1	1	1	1	0	0	0	0	0	0
2	0	3	1	0	0	0	0	0	0	0	0
4	0	3	1	0	0	0	0	0	0	0	0
1	0	1	1	0	0	0	0	0	0	0	0
1	0	1	1	1	1	0	0	1	0	0	0
4	0	2	1	0	0	0	0	0	0	0	0
2	0	2	1	1	1	0	0	0	0	0	0
2	0	1	1	0	0	0	0	0	0	0	0
2	0	3	1	0	0	0	0	0	0	0	0
4	0	2	1	1	1	0	0	0	0	0	0
2	0	2	1	0	0	0	0	0	0	0	0
5	0	1	1	0	0	0	0	0	0	0	0
3	0	1	1	0	0	0	0	0	1	1	0
2	0	2	1	0	0	0	0	0	0	0	0
3	0	1	1	0	0	0	0	0	1	0	0
4	0	1	1	0	0	0	0	0	0	0	0
5	0	3	1	0	0	0	0	0	0	0	0
1	0	1	1	1	1	0	0	0	0	0	0
1	0	2	1	1	2	0	0	0	0	0	0
2	0	3	1	0	0	0	0	0	1	0	0
5	0	1	1	0	0	0	0	0	0	0	0
2	0	1	1	1	1	0	0	0	0	1	0
1	0	2	1	0	0	0	0	0	0	0	0
2	0	3	1	1	1	0	0	0	0	0	0
2	0	1	1	0	0	0	0	0	0	0	0
5	0	1	1	0	0	0	0	0	0	0	0
1	0	1	1	0	0	0	0	0	0	0	0
2	0	2	1	0	0	0	0	0	0	0	0
2	0	1	1	1	1	0	0	0	0	0	0
4	0	2	1	0	0	0	0	0	0	0	0
2	0	2	1	0	0	0	0	0	0	0	0
5	0	1	1	1	2	0	0	0	0	0	0
1	0	2	1	0	0	0	0	0	0	0	0
5	0	1	1	0	0	0	0	0	1	0	0
2	0	1	1	0	0	0	0	0	0	0	0
5	0	1	1	1	3	0	0	0	0	0	0
4	0	2	1	0	0	0	0	0	0	0	0
5	0	1	1	0	0	0	0	0	0	0	0
2	0	1	1	0	0	0	0	0	0	0	0
2	0	1	1	0	0	0	0	0	0	0	0
5	0	2	1	0	0	0	0	0	0	0	0
2	0	1	1	1	1	0	0	0	0	0	0
1	0	2	1	1	2	0	0	1	0	0	0
2	0	1	1	0	0	0	0	0	0	0	0
3	0	2	1	1	1	0	0	0	0	0	0
1	0	1	1	0	0	0	0	0	0	0	0
1	0	1	1	1	2	0	0	0	0	0	0
1	0	3	1	0	0	0	0	0	0	0	0
2	0	1	1	0	0	0	0	0	0	0	0
1	0	1	1	0	0	0	0	0	0	0	0
3	0	1	1	1	2	0	0	0	0	0	0
5	0	2	1	0	0	0	0	0	0	0	0
3	0	1	1	0	0	0	0	0	0	0	0
1	0	1	1	0	0	0	0	0	0	0	0
2	0	2	1	1	2	0	0	0	0	0	0
1	0	2	1	0	0	0	0	0	0	0	0
1	0	3	1	0	0	0	0	0	0	0	0
2	0	2	1	0	0	0	0	0	0	0	0
2	0	3	1	0	0	0	0	0	0	0	0
3	0	2	1	0	0	0	0	0	0	0	0
2	0	1	1	0	0	0	0	0	0	0	0
1	0	2	1	1	2	0	0	0	0	0	0
2	0	2	1	0	0	0	0	0	0	0	0
1	0	2	1	0	0	0	0	0	0	0	0
2	0	2	1	0	0	0	0	0	1	0	0
3	0	1	1	0	0	0	0	0	0	0	0
5	0	2	1	0	0	0	0	0	0	0	0
3	0	1	1	0	0	0	0	0	0	0	0
4	0	2	1	1	1	0	0	0	0	0	0
2	0	1	1	0	0	0	0	0	0	0	0
5	0	1	1	0	0	0	0	0	0	0	0
4	0	1	1	0	0	0	0	0	1	0	0
3	0	1	1	1	1	0	0	0	0	0	0
1	0	2	1	1	1	0	0	0	0	0	0
2	0	2	1	0	0	0	0	0	0	0	0
5	0	2	1	0	0	0	0	0	0	0	0
4	0	1	1	0	0	0	0	0	0	0	0
5	0	1	1	1	1	0	0	0	0	0	0
4	0	2	1	1	1	0	0	1	0	0	0
5	0	1	1	0	0	0	0	0	0	1	0
1	0	2	1	1	1	1	0	0	0	0	0
4	0	3	1	1	1	0	0	0	0	0	0
1	0	2	1	0	0	0	0	0	0	0	0
2	0	1	1	1	1	0	0	0	0	0	0
2	0	3	1	0	0	0	0	0	0	0	0
3	0	1	1	0	0	0	0	0	0	0	0
1	0	1	1	0	0	0	0	0	0	0	0
2	0	1	1	1	1	0	0	0	0	0	0
3	0	3	1	1	1	0	0	0	0	0	0
1	0	3	1	0	0	0	0	0	0	0	0
3	0	2	1	0	0	0	0	0	0	1	0
3	0	1	1	0	0	0	0	0	0	0	0
1	0	2	1	0	0	0	0	0	0	0	0
5	0	1	1	1	1	0	0	0	0	0	0
1	0	1	1	0	0	0	0	0	0	0	0
4	0	1	1	0	0	0	0	0	0	0	0
2	0	3	1	1	1	0	0	0	0	0	0
3	0	1	1	0	0	0	0	0	0	0	0
3	0	1	1	0	0	0	0	0	0	0	0
2	0	1	1	0	0	0	0	0	0	0	0
5	0	1	1	1	1	0	0	0	0	0	0
2	0	3	1	1	1	0	0	0	0	0	0
2	0	2	1	0	0	0	0	0	0	0	0
4	0	2	1	1	2	0	0	0	0	0	0
2	0	2	1	1	1	0	0	0	0	0	0
1	0	1	1	0	0	0	0	0	0	0	0
3	0	2	1	0	0	0	0	0	0	0	0
3	0	2	1	0	0	0	0	0	0	0	0
2	0	2	1	0	0	0	0	0	0	0	0
2	0	3	1	0	0	0	0	0	0	0	0
5	0	3	1	1	2	0	0	0	0	0	0
5	0	1	1	0	0	0	0	0	0	0	0
1	0	1	1	1	1	0	0	0	0	0	0
1	0	2	1	1	1	0	0	0	0	0	0
1	0	2	1	0	0	0	0	0	0	0	0
4	0	1	1	1	1	0	0	0	0	0	0
2	0	2	1	0	0	0	0	0	0	0	0
2	0	1	1	1	1	0	0	0	0	0	0
1	0	2	1	0	0	0	0	0	0	0	0
2	0	1	1	0	0	0	0	1	0	1	0
2	0	2	1	0	0	0	0	0	0	0	0
1	0	1	1	0	0	0	0	0	0	0	0
4	0	1	1	0	0	0	0	0	0	0	0
2	0	2	1	0	0	0	0	0	1	0	0
1	0	2	1	0	0	0	0	0	0	0	0
5	0	2	1	0	0	0	0	0	0	0	0
2	0	2	1	0	0	0	0	0	0	0	0
1	0	3	1	0	0	0	0	0	0	0	0
2	0	2	1	1	1	0	0	0	0	1	0
2	0	2	1	1	2	0	0	0	1	0	0
2	0	1	1	1	1	0	0	0	0	0	0
4	0	2	1	1	1	0	0	0	0	0	0
1	0	1	1	0	0	0	0	0	0	0	0
2	0	2	1	0	0	0	0	0	0	0	0
1	0	2	1	0	0	0	0	0	0	0	0
1	0	2	1	0	0	0	0	0	0	0	0
2	0	1	1	1	1	0	0	0	1	0	0
1	0	1	1	0	0	0	0	0	0	0	0
1	0	3	1	0	0	0	0	0	0	0	0
2	0	1	1	1	1	0	0	0	0	0	0
5	0	1	1	0	0	0	0	0	0	0	0
2	0	2	1	0	0	0	0	0	0	0	0
1	0	2	1	1	1	0	0	0	0	0	0
1	0	2	1	0	0	0	0	0	0	0	0
3	0	1	1	1	1	0	0	0	1	1	0
1	0	1	1	0	0	0	0	0	0	0	0
1	0	1	1	1	2	0	0	0	0	0	0
1	0	3	1	0	0	0	0	0	0	0	0
3	0	1	1	0	0	0	0	0	0	0	0
3	0	2	1	0	0	0	0	0	0	0	0
1	0	1	1	0	0	0	0	0	1	0	0
2	0	1	1	0	0	0	0	0	0	0	0
2	0	1	1	0	0	0	0	0	0	0	0
1	0	1	1	0	0	0	0	0	0	0	0
2	0	2	1	0	0	0	0	0	0	0	0
2	0	1	1	0	0	0	0	0	0	0	0
1	0	2	1	1	1	0	0	0	0	0	0
2	0	1	1	1	1	0	0	0	0	0	0
4	0	1	1	0	0	0	0	0	0	0	0
3	0	1	1	0	0	0	0	0	1	0	0
1	0	2	1	0	0	0	0	0	0	0	0
4	0	1	1	0	0	0	0	0	0	0	0
3	0	2	1	1	1	0	0	0	0	0	0
3	0	1	1	0	0	0	0	0	0	0	0
4	0	1	1	0	0	0	0	0	0	0	0
5	0	1	1	0	0	0	0	0	0	0	0
1	0	1	1	0	0	0	0	0	0	0	0
3	0	1	1	1	1	0	0	0	0	0	0
2	0	1	1	1	2	0	0	0	0	0	0
1	0	3	1	1	2	0	0	0	0	0	0
4	0	2	1	0	0	0	0	1	0	0	0
1	0	3	1	1	1	0	0	0	0	0	1
2	0	1	1	1	1	0	0	0	0	0	0
3	0	1	1	0	0	0	0	0	0	0	0
4	0	1	1	1	1	0	0	0	0	0	0
1	0	2	1	0	0	0	0	0	0	0	0
4	0	1	1	0	0	0	0	0	0	0	0
2	0	3	1	1	2	0	0	0	0	0	0
3	0	1	1	0	0	0	0	0	0	0	0
1	0	2	1	0	0	0	0	0	0	0	0
2	0	1	1	1	2	0	0	0	0	0	0
2	0	1	1	1	1	0	0	0	0	0	0
2	0	1	1	0	0	0	0	0	0	0	0
5	0	1	1	0	0	0	0	0	0	0	0
2	0	2	1	0	0	0	0	0	0	0	0
4	0	1	1	0	0	0	0	0	0	0	0
1	0	1	1	1	1	0	0	0	0	0	0
2	0	2	1	1	1	0	0	0	1	0	0
1	0	1	1	0	0	0	0	0	0	0	0
5	0	1	1	0	0	0	0	0	0	0	0
1	0	3	1	0	0	0	0	0	0	0	0
5	0	2	1	0	0	0	0	0	0	0	0
2	0	1	1	0	0	0	0	0	0	0	0
2	0	1	1	0	0	0	0	0	0	0	0
4	0	1	1	0	0	0	0	0	0	0	0
1	0	3	1	0	0	0	0	0	0	0	0
2	0	3	1	1	1	0	0	0	0	0	0
4	0	2	1	0	0	0	0	0	0	0	0
1	0	2	1	0	0	0	0	0	0	0	0
5	0	1	1	1	1	0	0	0	0	1	0
3	0	2	1	1	1	0	0	0	0	0	0
1	0	3	1	0	0	0	0	0	0	0	0
5	0	1	1	1	1	0	0	0	0	0	0
1	0	1	1	0	0	0	0	0	0	0	0
3	0	1	1	0	0	0	0	0	0	0	0
2	0	1	1	0	0	0	0	0	0	0	0
1	0	2	1	1	1	0	0	0	0	0	0
5	0	2	1	0	0	0	0	0	0	0	0
2	0	1	1	0	0	0	0	0	0	0	0
3	0	2	1	0	0	0	0	0	0	0	0
2	0	2	1	0	0	0	0	0	0	0	0
1	0	3	1	0	0	0	0	0	0	0	0
2	0	1	1	1	2	0	0	0	0	1	0
5	0	1	1	0	0	0	0	0	0	0	0
1	0	3	1	0	0	0	0	0	0	0	0
5	0	2	1	0	0	0	0	0	0	0	0
1	0	1	1	0	0	0	0	0	0	0	0
1	0	2	1	0	0	0	0	0	0	0	0
5	0	1	1	0	0	0	0	0	0	0	0
3	0	2	1	0	0	0	0	0	0	0	0
2	0	3	1	0	0	0	0	0	0	0	0
5	0	2	1	0	0	0	0	0	0	0	0
5	0	1	1	0	0	0	0	1	0	0	0
1	0	2	1	0	0	0	0	0	0	0	0
1	0	1	1	1	1	0	0	0	0	0	0
5	0	2	1	0	0	0	0	0	0	0	0
2	0	1	1	1	1	0	0	0	0	0	0
5	0	2	1	0	0	0	0	0	0	0	0
5	0	1	1	1	1	0	0	0	0	0	0
5	0	1	1	0	0	0	0	0	0	0	0
4	0	1	1	0	0	0	0	0	0	0	0
4	0	1	1	1	1	0	0	0	0	0	0
3	0	1	1	1	1	0	0	0	0	0	0
1	0	1	1	0	0	0	0	0	0	0	0
2	0	2	1	1	1	0	0	0	0	0	0
3	0	2	1	0	0	0	0	0	0	0	0
3	0	1	1	0	0	0	0	0	0	0	0
1	0	2	1	0	0	0	0	0	0	0	0
1	0	2	1	0	0	0	0	0	0	0	0
1	0	1	1	0	0	0	0	0	0	0	0
4	0	1	1	0	0	0	0	0	1	0	0
1	0	2	1	0	0	0	0	0	0	0	0
5	0	1	1	0	0	0	0	0	0	0	0
1	0	1	1	0	0	0	0	0	0	0	0
5	0	1	1	0	0	0	0	0	0	0	0
1	0	3	1	0	0	0	0	0	0	0	0
3	0	1	1	0	0	0	0	0	0	0	0
2	0	2	1	0	0	0	0	0	1	0	0
1	0	1	1	1	2	0	0	0	0	0	0
3	0	1	1	0	0	0	0	0	0	0	0
1	0	2	1	0	0	0	0	0	0	0	0
1	0	1	1	1	1	0	0	0	0	0	0
4	0	2	1	1	1	0	0	0	0	0	0
3	0	1	1	0	0	0	0	0	0	0	0
3	0	1	1	0	0	0	0	0	0	0	0
2	0	3	1	0	0	0	0	0	0	0	0
5	0	3	1	1	1	0	0	0	0	0	0
5	0	2	1	0	0	0	0	0	0	0	0
5	0	2	1	0	0	0	0	0	0	0	0
4	0	1	1	0	0	0	0	0	0	0	0
5	0	1	1	1	2	0	0	0	0	0	0
1	0	2	1	0	0	0	0	0	0	0	0
4	0	1	1	0	0	0	0	0	0	0	0
1	0	3	1	0	0	0	0	0	0	0	0
2	0	1	1	0	0	0	0	0	1	0	0
1	0	3	1	1	2	0	0	0	0	0	0
1	0	2	1	1	1	0	0	0	0	0	0
1	0	1	1	0	0	0	0	0	0	0	0
4	0	3	1	0	0	0	0	0	0	0	0
5	0	1	1	0	0	0	0	0	0	0	0
1	0	3	1	0	0	0	0	0	0	0	0
5	0	2	1	1	1	0	0	0	0	0	0
2	0	1	1	0	0	0	0	0	0	0	0
3	0	1	1	1	1	0	0	0	0	0	0
4	0	1	1	0	0	0	0	0	0	0	0
5	0	1	1	0	0	0	0	0	0	0	0
2	0	1	1	1	1	0	0	0	0	0	0
1	0	2	1	0	0	0	0	1	0	0	0
3	0	3	1	0	0	0	0	0	0	0	0
5	0	2	1	0	0	0	0	0	0	0	0
4	0	1	1	0	0	0	0	0	0	0	0
1	0	2	1	0	0	0	0	0	0	0	0
1	0	3	1	0	0	0	0	0	0	0	0
4	0	1	1	0	0	0	0	0	0	0	0
5	0	2	1	0	0	0	0	0	0	0	0
2	0	3	1	1	1	0	0	0	0	0	0
5	0	1	1	0	0	0	0	0	0	0	0
2	0	2	1	1	1	0	0	0	0	0	0
2	0	3	1	0	0	0	0	0	0	0	0
2	0	2	1	0	0	0	0	0	0	0	0
2	0	1	1	0	0	0	0	0	0	0	0
2	0	2	1	0	0	0	0	0	0	0	0
4	0	1	1	1	1	0	0	0	0	0	0
5	0	1	1	1	1	0	0	0	0	0	0
5	0	3	1	0	0	0	0	0	1	0	0
2	0	3	1	0	0	0	0	0	0	0	0
4	0	1	1	0	0	0	0	0	0	0	0
3	0	1	1	1	1	0	0	0	0	0	0
5	0	1	1	1	1	0	0	0	0	0	0
2	0	2	1	0	0	0	0	0	0	0	0
2	0	1	1	0	0	0	0	0	0	0	0
5	0	1	1	0	0	0	0	0	1	0	0
2	0	1	1	0	0	0	0	0	0	0	0
4	0	1	1	1	1	0	0	0	0	1	0
4	0	2	1	1	2	0	0	0	0	0	0
1	0	1	1	0	0	0	0	0	0	0	0
2	0	1	1	0	0	0	0	1	0	0	0
1	0	2	1	0	0	0	0	0	0	0	0
1	0	3	1	1	2	0	0	0	0	0	0
1	0	1	1	1	1	0	0	0	0	0	0
2	0	3	1	0	0	0	0	1	0	0	0
5	0	1	1	0	0	0	0	0	0	0	0
5	0	3	1	0	0	0	0	0	0	0	0
2	0	2	1	0	0	0	0	0	0	0	0
1	0	1	1	1	1	0	0	0	0	0	0
1	0	3	1	0	0	0	0	0	0	0	0
2	0	1	1	0	0	0	0	0	0	0	0
4	0	1	1	0	0	0	0	1	0	0	0
5	0	2	1	1	1	0	0	0	1	0	0
5	0	1	1	0	0	0	0	0	0	0	0
1	0	3	1	0	0	0	0	0	0	0	0
5	0	1	1	0	0	0	0	0	0	0	0
2	0	1	1	1	1	0	0	1	1	0	0
3	0	2	1	0	0	0	0	0	0	0	0
5	0	2	1	0	0	0	0	0	0	0	0
1	0	1	1	1	1	0	0	0	0	0	0
2	0	3	1	0	0	0	0	0	0	0	0
5	0	3	1	0	0	0	0	0	0	0	0
2	0	3	1	0	0	0	0	0	0	0	0
2	0	2	1	0	0	0	0	0	0	0	0
2	0	1	1	1	1	0	0	0	0	0	0
2	0	2	1	0	0	0	0	0	0	0	0
1	0	3	1	0	0	0	0	0	0	0	0
2	0	2	1	0	0	0	0	0	0	1	0
2	0	2	1	0	0	0	0	0	0	0	0
3	0	1	1	1	2	0	0	0	1	0	0
3	0	1	1	1	3	0	0	0	0	0	0
3	0	1	1	1	1	0	0	0	0	0	0
5	0	1	1	0	0	0	0	0	0	0	0
5	0	1	1	1	1	0	0	0	0	0	0
4	0	2	1	1	1	0	0	0	0	0	0
2	0	2	1	0	0	0	0	0	0	0	0
2	0	1	1	0	0	0	0	0	0	0	0
5	0	1	1	0	0	0	0	0	0	0	0
2	0	2	1	0	0	0	0	0	0	0	0
5	0	2	1	0	0	0	0	0	0	0	0
1	0	1	1	0	0	0	0	0	0	0	0
1	0	2	1	0	0	0	0	0	0	0	0
4	0	3	1	0	0	0	0	1	0	0	0
3	0	2	1	0	0	0	0	0	0	0	0
2	0	2	1	0	0	0	0	0	0	0	0
3	0	1	1	1	1	0	0	0	0	0	0
1	0	2	1	0	0	0	0	0	0	0	0
5	0	1	1	0	0	0	0	0	0	0	0
2	0	1	1	0	0	0	0	0	0	0	0
2	0	1	1	0	0	0	0	0	0	0	0
5	0	2	1	0	0	0	0	0	0	0	0
1	0	3	1	0	0	0	0	0	0	0	0
5	0	2	1	1	1	0	0	0	0	0	0
2	0	1	1	1	1	0	0	0	0	0	0
2	0	1	1	0	0	0	0	0	0	0	0
1	0	1	1	0	0	0	0	0	0	0	0
1	0	2	1	0	0	0	0	0	0	0	0
5	0	1	1	0	0	0	0	0	0	0	0
1	0	2	1	1	2	0	0	0	0	0	0
2	0	3	1	0	0	0	0	0	0	0	0
4	0	1	1	0	0	0	0	0	0	0	0
2	0	2	1	1	2	0	0	0	0	0	0
5	0	1	1	0	0	0	0	0	0	0	0
2	0	1	1	0	0	0	0	0	0	0	0
1	0	2	1	0	0	0	0	0	0	0	0
4	0	1	1	0	0	0	0	0	0	0	0
1	0	3	1	0	0	0	0	0	0	0	0
1	0	2	1	0	0	0	0	0	0	0	0
4	0	2	1	1	1	0	0	0	0	0	0
5	0	1	1	0	0	0	0	1	0	1	0
2	0	3	1	0	0	0	0	0	0	0	0
1	0	1	1	0	0	0	0	0	0	0	0
5	0	1	1	0	0	0	0	0	0	0	0
2	0	1	1	1	1	0	0	0	0	0	0
3	0	1	1	0	0	0	0	0	0	0	0
3	0	1	1	1	1	0	0	0	0	0	0
3	0	2	1	1	1	0	0	0	0	0	0
1	0	3	1	1	1	0	0	0	0	0	0
2	0	2	1	0	0	0	0	0	0	0	0
1	0	2	1	0	0	0	0	0	0	0	0
2	0	3	1	1	1	0	0	0	0	0	0
5	0	2	1	1	1	0	0	0	0	0	0
3	0	2	1	1	1	0	0	0	0	0	0
2	0	2	1	1	1	0	0	1	1	0	0
5	0	1	1	0	0	0	0	0	0	0	0
2	0	2	1	0	0	0	0	1	0	0	0
5	0	1	1	1	1	0	0	1	0	0	0
2	0	1	1	0	0	0	0	0	1	0	0
2	0	2	1	0	0	0	0	0	0	0	0
4	0	1	1	0	0	0	0	1	1	1	0
5	0	1	1	0	0	0	0	0	0	0	0
2	0	1	1	1	2	0	0	0	0	0	0
2	0	1	1	1	1	0	0	0	0	0	0
5	0	1	1	0	0	0	0	0	0	0	0
3	0	1	1	0	0	0	0	0	0	0	0
1	0	2	1	0	0	0	0	0	0	0	0
3	0	2	1	0	0	0	0	0	0	0	0
4	0	3	1	0	0	0	0	0	0	0	0
1	0	2	1	0	0	0	0	0	0	0	0
2	0	1	1	1	1	0	0	0	1	0	0
3	0	2	1	0	0	0	0	0	0	0	0
5	0	2	1	1	1	0	0	0	0	0	0
4	0	1	1	0	0	0	0	0	0	0	0
2	0	1	1	0	0	0	0	1	0	0	0
2	0	1	1	0	0	0	0	0	0	0	0
1	0	2	1	0	0	0	0	0	0	0	0
2	0	1	1	0	0	0	0	0	0	0	0
3	0	2	1	0	0	0	0	0	0	0	0
2	0	1	1	1	1	0	0	0	0	0	0
1	0	3	1	0	0	0	0	0	0	0	0
5	0	1	1	1	1	0	0	0	0	0	0
2	0	3	1	1	1	0	0	0	0	0	0
2	0	1	1	0	0	0	0	0	0	0	0
3	0	1	1	0	0	0	0	0	0	0	0
5	0	1	1	0	0	0	0	0	0	0	0
3	0	1	1	1	2	0	0	0	0	0	0
4	0	1	1	1	2	0	0	0	0	0	0
2	0	2	1	0	0	0	0	0	0	0	0
5	0	1	1	0	0	0	0	0	0	0	0
2	0	1	1	1	1	0	0	0	0	0	0
5	0	1	1	0	0	0	0	0	0	0	0
2	0	2	1	0	0	0	0	0	0	0	0
2	0	3	1	0	0	0	0	0	0	0	0
1	0	1	1	0	0	0	0	0	0	0	0
2	0	1	1	0	0	0	0	0	0	0	0
1	0	2	1	1	1	0	0	1	1	0	0
2	0	1	1	0	0	0	0	0	0	0	0
3	0	1	1	0	0	0	0	0	0	0	0
5	0	1	1	0	0	0	0	0	0	0	0
2	0	1	1	0	0	0	0	0	0	0	0
2	0	1	1	0	0	0	0	0	0	0	0
1	0	1	1	0	0	0	0	0	0	0	0
5	0	3	1	0	0	0	0	0	0	0	0
1	0	2	1	1	1	0	0	0	0	0	0
4	0	3	1	0	0	0	0	0	0	0	0
5	0	1	1	1	1	0	0	0	0	0	0
3	0	1	1	0	0	0	0	0	0	0	0
3	0	2	1	0	0	0	0	0	0	0	0
2	0	1	1	1	1	0	0	0	0	0	0
2	0	2	1	0	0	0	0	0	0	0	0
3	0	1	1	1	1	0	0	0	0	0	0
1	0	2	1	0	0	0	0	0	0	0	0
5	0	1	1	0	0	0	0	0	0	0	0
2	0	3	1	1	1	0	0	0	0	0	0
2	0	2	1	0	0	0	0	0	0	0	0
5	0	1	1	0	0	0	0	0	0	0	0
2	0	1	1	0	0	0	0	0	0	0	0
3	0	1	1	0	0	0	0	0	0	0	0
3	0	1	1	0	0	0	0	0	0	0	0
1	0	2	1	0	0	0	0	0	0	1	0
2	0	3	1	1	1	0	0	0	0	0	0
3	0	2	1	0	0	0	0	0	1	0	0
2	0	1	1	1	1	0	0	0	0	0	0
4	0	1	1	0	0	0	0	0	0	0	0
2	0	1	1	0	0	0	0	0	0	0	0
2	0	1	1	0	0	0	0	0	0	0	0
3	0	1	1	1	1	0	0	0	0	0	0
5	0	2	1	0	0	0	0	0	0	0	0
5	0	2	1	0	0	0	0	0	0	0	0
3	0	1	1	0	0	0	0	0	0	0	0
2	0	1	1	1	1	0	0	0	0	0	0
4	0	2	1	0	0	0	0	0	0	0	0
4	0	2	1	1	1	0	0	0	0	0	0
3	0	1	1	0	0	0	0	0	0	0	0
2	0	2	1	0	0	0	0	0	0	0	0
3	0	2	1	0	0	0	0	0	0	0	0
3	0	1	1	1	3	0	0	0	0	0	0
5	0	2	1	0	0	0	0	0	0	0	0
2	0	2	1	0	0	0	0	0	0	0	0
2	0	3	1	0	0	0	0	0	0	0	0
3	0	3	1	0	0	0	0	0	0	0	0
2	0	1	1	1	1	0	0	0	0	0	0
3	0	1	1	1	1	0	0	0	0	0	0
5	0	1	1	0	0	0	0	1	0	0	0
2	0	1	1	0	0	0	0	0	0	0	0
2	0	1	1	0	0	0	0	0	0	0	0
2	0	1	1	1	1	0	0	1	1	0	0
1	0	1	1	0	0	0	0	0	0	0	0
2	0	2	1	1	1	0	0	0	0	0	0
5	0	2	1	0	0	0	0	0	0	0	0
1	0	1	1	0	0	0	0	0	0	0	0
5	0	1	1	0	0	0	0	0	0	0	0
3	0	2	1	0	0	0	0	0	0	0	0
2	0	1	1	0	0	0	0	0	0	0	0
2	0	3	1	0	0	0	0	0	0	0	0
1	0	1	1	0	0	0	0	0	0	0	0
1	0	2	1	1	2	0	0	0	0	0	0
2	0	1	1	0	0	0	0	0	0	0	0
4	0	1	1	0	0	0	0	0	0	0	0
3	0	2	1	0	0	0	0	0	0	0	0
2	0	2	1	0	0	0	0	0	0	0	0
2	0	1	1	0	0	0	0	0	0	0	0
2	0	2	1	0	0	0	0	0	0	0	0
2	0	2	1	0	0	0	0	0	0	0	0
1	0	3	1	1	1	0	0	1	0	0	0
1	0	3	1	0	0	0	0	0	0	0	0
2	0	1	1	1	1	0	0	0	0	0	0
2	0	2	1	0	0	0	0	0	0	0	0
1	0	3	1	1	1	0	0	0	0	0	0
5	0	1	1	1	1	0	0	0	0	0	0
5	0	2	1	0	0	0	0	1	1	1	0
1	0	2	1	0	0	0	0	0	0	0	0
5	0	1	1	0	0	0	0	0	0	0	0
4	0	3	1	0	0	0	0	0	0	0	0
2	0	2	1	1	1	0	0	0	1	1	1
4	0	1	1	0	0	0	0	0	1	1	0
5	0	1	1	1	1	0	0	0	0	0	0
3	0	2	1	0	0	0	0	0	0	0	0
3	0	1	1	0	0	0	0	0	0	0	0
1	0	1	1	1	2	0	0	0	0	0	0
5	0	1	1	0	0	0	0	0	0	0	0
2	0	2	1	1	1	0	0	0	0	0	0
2	0	3	1	1	2	0	0	0	0	0	0
2	0	2	1	0	0	0	0	0	1	1	0
5	0	1	1	0	0	0	0	0	0	0	0
1	0	2	1	0	0	0	0	0	1	0	0
4	0	2	1	0	0	0	0	0	0	0	0
2	0	2	1	1	1	0	0	0	0	0	0
2	0	1	1	0	0	0	0	0	0	0	0
5	0	1	1	0	0	0	0	0	0	0	0
2	0	3	1	1	1	0	0	0	0	0	0
1	0	2	1	1	1	0	0	0	0	0	0
4	0	1	1	0	0	0	0	0	0	0	0
3	0	1	1	0	0	0	0	0	0	0	0
2	0	2	1	1	2	0	0	0	1	0	0
2	0	1	1	0	0	0	0	0	0	1	0
4	0	1	1	0	0	0	0	0	0	0	0
2	0	1	1	0	0	0	0	0	0	0	0
3	0	1	1	0	0	0	0	0	0	0	0
1	0	3	1	1	1	0	0	0	1	1	0
2	0	2	1	0	0	0	0	0	0	0	0
1	0	1	1	0	0	0	0	0	0	0	0
1	0	2	1	1	1	0	0	0	0	0	0
1	0	3	1	0	0	0	0	0	0	0	0
5	0	1	1	0	0	0	0	0	0	0	0
4	0	1	1	0	0	0	0	0	0	0	0
2	0	3	1	0	0	0	0	0	0	0	0
1	0	3	1	0	0	0	0	0	0	0	0
3	0	2	1	0	0	0	0	0	0	0	0
2	0	1	1	0	0	0	0	0	0	0	0
3	0	1	1	0	0	0	0	0	1	0	0
1	0	2	1	0	0	0	0	0	0	0	0
1	0	3	1	0	0	0	0	0	0	0	0
1	0	2	1	1	1	0	0	0	0	0	0
4	0	2	1	1	1	0	0	0	0	0	0
2	0	1	1	0	0	0	0	0	0	0	0
2	0	1	1	0	0	0	0	0	0	0	0
2	0	2	1	0	0	0	0	0	0	0	0
4	0	2	1	1	2	0	0	0	0	0	0
2	0	1	1	0	0	0	0	0	0	0	0
1	0	3	1	0	0	0	0	0	0	0	0
1	0	2	1	0	0	0	0	0	0	0	0
1	0	1	1	0	0	0	0	0	0	0	0
5	0	2	1	0	0	0	0	0	0	0	0
2	0	1	1	0	0	0	0	0	0	0	0
5	0	2	1	0	0	0	0	0	0	0	0
5	0	1	1	0	0	0	0	0	1	0	0
2	0	2	1	0	0	0	0	0	0	0	0
1	0	3	1	0	0	0	0	0	0	0	0
3	0	1	1	0	0	0	0	0	0	0	0
3	0	3	1	0	0	0	0	0	0	0	0
1	0	3	1	0	0	0	0	0	0	0	0
2	0	1	1	0	0	0	0	0	0	0	0
2	0	2	1	1	1	0	0	0	0	0	0
1	0	3	1	1	2	0	0	0	0	0	0
2	0	2	1	0	0	0	0	0	0	0	0
4	0	1	1	0	0	0	0	0	0	0	0
4	0	1	1	0	0	0	0	0	0	0	0
4	0	2	1	1	1	0	0	0	0	0	0
2	0	1	1	0	0	0	0	1	1	1	0
4	0	1	1	1	2	0	0	0	0	0	0
5	0	2	1	1	1	0	0	0	0	0	0
4	0	2	1	0	0	0	0	0	0	0	0
2	0	1	1	1	1	0	0	0	0	0	0
2	0	1	1	0	0	0	0	0	0	0	0
3	0	2	1	1	1	0	0	0	0	0	0
1	0	1	1	0	0	0	0	0	0	0	0
2	0	2	1	0	0	0	0	0	0	0	0
3	0	2	1	1	2	0	0	0	1	0	0
1	0	1	1	1	1	0	0	0	0	0	0
3	0	2	1	0	0	0	0	0	0	0	0
2	0	1	1	0	0	0	0	0	0	0	0
5	0	3	1	0	0	0	0	1	0	0	0
1	0	1	1	1	1	0	0	0	1	0	0
1	0	2	1	0	0	0	0	1	0	0	0
1	0	3	1	0	0	1	0	0	0	0	0
1	0	1	1	0	0	0	0	0	0	0	0
2	0	2	1	1	1	0	0	1	0	1	0
3	0	1	1	0	0	0	0	1	1	1	0
2	0	1	1	1	1	0	0	0	0	0	0
1	0	1	1	1	1	0	0	0	0	0	0
3	0	1	1	0	0	0	0	1	0	1	0
2	0	1	1	1	2	0	0	0	0	0	0
1	0	1	1	1	1	0	0	0	0	0	0
5	0	1	1	1	1	0	0	0	0	0	0
1	0	2	1	0	0	0	0	0	0	0	0
2	0	2	1	0	0	0	0	0	0	0	0
5	0	1	1	0	0	0	0	0	0	0	0
1	0	3	1	0	0	0	0	0	0	0	0
3	0	1	1	0	0	0	0	0	0	0	0
4	0	1	1	1	1	0	0	0	1	0	0
1	0	3	1	0	0	0	0	0	0	0	0
1	0	1	1	0	0	0	0	0	0	0	0
4	0	2	1	0	0	0	0	0	0	0	0
5	0	1	1	0	0	0	0	0	0	0	0
2	0	1	1	0	0	0	0	0	0	0	0
5	0	2	1	1	1	0	0	0	0	0	0
3	0	2	1	1	1	0	0	1	0	0	0
1	0	3	1	0	0	0	0	0	0	0	0
2	0	1	1	0	0	0	0	0	0	0	0
1	0	1	1	1	2	0	0	0	0	0	0
5	0	2	1	0	0	0	0	0	0	0	0
1	0	1	1	0	0	0	0	0	0	0	0
5	0	3	1	0	0	0	0	0	0	0	0
5	0	2	1	1	1	0	0	0	0	0	0
5	0	1	1	0	0	0	0	0	0	0	0
1	0	2	1	1	2	0	0	0	1	0	0
2	0	1	1	0	0	0	0	0	0	0	0
1	0	3	1	0	0	0	0	0	0	0	0
1	0	2	1	0	0	0	0	0	0	0	0
1	0	2	1	1	1	0	0	0	0	0	0
3	0	3	1	1	1	0	0	0	0	0	0
1	0	2	1	0	0	0	0	0	0	0	0
2	0	1	1	0	0	0	0	0	0	0	0
1	0	1	1	0	0	0	0	0	0	0	0
4	0	1	1	0	0	0	0	0	0	0	0
5	0	3	1	1	2	0	0	0	0	0	0
2	0	2	1	0	0	0	0	0	0	1	0
2	0	2	1	0	0	0	0	0	0	0	0
2	0	1	1	0	0	0	0	0	0	0	0
4	0	1	1	0	0	0	0	0	0	0	0
4	0	1	1	0	0	0	0	0	0	0	0
1	0	1	1	0	0	0	0	0	0	0	0
5	0	1	1	0	0	0	0	0	0	0	0
3	0	1	1	0	0	0	0	0	0	0	0
5	0	1	1	0	0	0	0	0	0	0	0
4	0	1	1	1	1	0	0	0	1	1	0
2	0	1	1	1	1	0	0	0	0	0	0
2	0	1	1	1	2	0	0	1	1	1	0
3	0	2	1	1	1	0	0	0	0	0	0
5	0	3	1	1	1	0	0	0	0	0	0
5	0	2	1	0	0	0	0	0	0	0	0
2	0	3	1	0	0	1	0	0	0	0	0
5	0	3	1	0	0	0	0	0	0	0	0
3	0	3	1	0	0	0	0	0	0	0	0
2	0	2	1	0	0	0	0	0	0	0	0
1	0	1	1	0	0	0	0	0	0	0	0
4	0	1	1	0	0	0	0	0	0	0	0
2	0	2	1	1	1	0	0	0	0	0	0
1	0	3	1	0	0	0	0	0	0	0	0
4	0	1	1	0	0	0	0	0	0	0	0
5	0	1	1	0	0	0	0	0	0	0	0
2	0	1	1	0	0	0	0	0	0	0	0
2	0	2	1	0	0	0	0	0	0	0	0
5	0	1	1	0	0	0	0	0	0	0	0
2	0	1	1	1	1	0	0	0	0	0	0
1	0	1	1	0	0	0	0	0	0	0	0
1	0	3	1	0	0	0	0	0	0	0	0
4	0	1	1	1	2	0	0	0	0	0	0
1	0	2	1	1	1	0	0	0	0	0	0
2	0	2	1	1	1	0	0	0	0	0	0
1	0	2	1	1	1	0	0	0	0	0	0
2	0	1	1	0	0	0	0	0	0	0	0
2	0	1	1	0	0	0	0	0	0	0	0
2	0	2	1	0	0	0	0	0	0	0	0
5	0	1	1	1	1	0	0	0	0	0	0
5	0	2	1	0	0	1	0	1	0	0	0
2	0	3	1	1	2	0	0	0	0	0	0
1	0	2	1	0	0	0	0	0	0	0	0
5	0	2	1	1	1	0	0	0	0	0	0
2	0	1	1	0	0	0	0	0	0	0	0
5	0	2	1	0	0	0	0	1	0	0	0
3	0	2	1	0	0	0	0	1	1	0	0
1	0	3	1	1	1	0	0	0	0	0	0
5	0	2	1	1	1	0	0	0	0	0	0
2	0	2	1	0	0	0	0	0	0	0	0
5	0	1	1	0	0	0	0	0	0	0	0
1	0	3	1	0	0	0	0	0	0	0	0
4	0	2	1	0	0	0	0	0	0	0	0
5	0	3	1	0	0	0	0	0	0	0	0
3	0	3	1	0	0	0	0	0	1	0	0
2	0	3	1	1	2	0	0	0	0	0	0
1	0	1	1	0	0	0	0	0	0	0	0
4	0	1	1	1	1	0	0	1	0	0	0
1	0	1	1	1	1	0	0	1	0	0	0
4	0	2	1	0	0	0	0	0	0	0	0
5	0	3	1	0	0	0	0	0	0	0	0
2	0	1	1	0	0	0	0	0	0	0	0
2	0	1	1	0	0	0	0	0	0	0	0
2	0	3	1	0	0	0	0	0	0	0	0
2	0	2	1	0	0	0	0	0	0	0	0
3	0	1	1	0	0	0	0	0	0	0	0
2	0	2	1	0	0	0	0	0	0	0	0
5	0	1	1	1	1	0	0	0	0	1	0
2	0	1	1	0	0	0	0	0	0	0	0
4	0	2	1	0	0	0	0	0	0	0	0
1	0	2	1	0	0	0	0	0	0	0	0
2	0	2	1	0	0	0	0	0	0	0	0
2	0	2	1	0	0	0	0	0	0	0	0
5	0	1	1	1	1	0	0	0	0	0	0
1	0	1	1	0	0	0	0	0	0	0	0
3	0	2	1	0	0	0	0	0	0	0	0
3	0	1	1	1	1	0	0	0	0	0	0
1	0	1	1	0	0	0	0	0	0	0	0
4	0	1	1	0	0	0	0	0	0	0	0
2	0	2	1	0	0	0	0	0	0	0	0
1	0	1	1	0	0	0	0	0	0	0	0
1	0	3	1	1	1	0	0	0	0	0	0
2	0	1	1	0	0	0	0	0	0	0	0
1	0	1	1	0	0	0	0	0	0	0	0
1	0	1	1	0	0	0	0	0	0	0	0
2	0	1	1	0	0	0	0	0	0	0	0
2	0	2	1	0	0	0	0	0	0	0	0
4	0	1	1	0	0	0	0	0	1	1	0
1	0	1	1	0	0	0	0	0	0	0	0
4	0	2	1	1	1	0	0	0	0	1	0
1	0	1	1	0	0	0	0	0	0	0	0
2	0	3	1	0	0	0	0	0	0	0	0
3	0	1	1	1	2	0	0	0	0	0	0
5	0	1	1	0	0	0	0	0	0	0	0
1	0	2	1	0	0	0	0	0	0	0	0
5	0	1	1	1	1	0	0	0	0	0	0
3	0	2	1	1	2	0	0	0	0	0	0
3	0	2	1	0	0	0	0	0	0	0	0
5	0	2	1	0	0	0	0	0	0	0	0
5	0	2	1	1	1	0	0	0	0	0	0
2	0	1	1	0	0	0	0	0	0	0	0
3	0	1	1	1	1	0	0	0	0	0	0
4	0	1	1	0	0	0	0	0	0	0	0
5	0	1	1	0	0	0	0	0	0	0	0
2	0	2	1	1	1	0	0	0	1	0	0
3	0	2	1	0	0	0	0	0	0	0	0
4	0	1	1	0	0	0	0	0	0	0	0
2	0	3	1	0	0	0	0	0	0	0	0
2	0	1	1	0	0	0	0	0	1	0	0
5	0	2	1	0	0	0	0	0	0	0	0
3	0	2	1	1	2	0	0	0	0	0	0
3	0	3	1	1	1	0	0	0	0	0	0
5	0	1	1	0	0	0	0	0	0	0	0
1	0	1	1	1	2	0	0	0	0	0	0
1	0	2	1	0	0	0	0	0	0	0	0
1	0	2	1	1	1	0	0	0	0	0	0
1	0	1	1	0	0	0	0	0	0	0	0
1	0	1	1	0	0	0	0	0	0	0	0
2	0	1	1	0	0	0	0	0	0	0	0
3	0	2	1	1	1	0	0	0	0	0	0
3	0	2	1	0	0	0	0	0	0	0	0
2	0	2	1	0	0	0	0	0	0	0	0
2	0	2	1	0	0	0	0	0	0	0	0
5	0	1	1	0	0	0	0	0	0	0	0
1	0	1	1	1	2	0	0	0	0	0	0
5	0	1	1	1	1	0	0	0	0	0	0
1	0	3	1	0	0	0	0	0	0	0	0
5	0	2	1	0	0	0	0	0	0	0	0
4	0	2	1	0	0	0	0	0	0	0	0
2	0	3	1	0	0	0	0	0	0	0	0
2	0	1	1	0	0	0	0	0	0	0	0
2	0	2	1	1	1	0	0	0	0	0	0
3	0	2	1	0	0	0	0	0	0	0	0
3	0	2	1	1	1	0	0	0	0	0	0
3	0	3	1	0	0	0	0	0	0	0	0
4	0	1	1	0	0	0	0	0	0	0	0
2	0	1	1	0	0	0	0	0	0	0	0
2	0	1	1	0	0	0	0	0	0	0	0
2	0	2	1	0	0	0	0	0	0	0	0
4	0	1	1	0	0	0	0	0	0	0	0
2	0	3	1	1	1	0	0	1	1	0	0
5	0	2	1	0	0	0	0	0	0	0	0
1	0	1	1	0	0	0	0	0	0	0	0
3	0	3	1	0	0	0	0	0	0	0	0
3	0	1	1	0	0	0	0	0	0	0	0
1	0	2	1	0	0	0	0	0	0	0	0
4	0	1	1	1	2	0	0	0	0	0	0
3	0	1	1	0	0	0	0	0	0	0	0
2	0	1	1	0	0	0	0	0	0	0	0
5	0	3	1	1	1	0	0	0	0	0	0
4	0	2	1	0	0	0	0	0	0	0	0
1	0	2	1	0	0	0	0	0	0	0	0
1	0	1	1	0	0	0	0	0	0	0	0
4	0	1	1	0	0	0	0	0	0	0	0
3	0	3	1	0	0	0	0	0	0	0	0
2	0	3	1	0	0	0	0	0	0	0	0
3	0	2	1	0	0	0	0	0	0	0	0
2	0	2	1	0	0	0	0	0	0	0	0
3	0	2	1	1	1	0	0	0	0	0	0
1	0	2	1	1	1	0	0	0	0	0	0
2	0	2	1	0	0	0	0	0	0	0	0
4	0	1	1	0	0	0	0	0	0	0	0
2	0	1	1	0	0	0	0	0	0	0	0
5	0	1	1	0	0	0	0	0	0	0	0
2	0	1	1	0	0	0	0	0	0	0	0
3	0	3	1	1	1	0	0	0	0	0	0
1	0	2	1	0	0	0	0	0	1	0	0
2	0	1	1	1	1	0	0	1	0	0	0
2	0	3	1	0	0	0	0	0	0	0	0
4	0	1	1	0	0	0	0	0	0	0	0
2	0	1	1	0	0	0	0	0	0	0	0
5	0	1	1	0	0	0	0	0	0	0	0
4	0	1	1	0	0	0	0	0	0	0	0
1	0	2	1	0	0	0	0	0	0	0	0
2	0	1	1	0	0	0	0	0	0	0	0
3	0	1	1	0	0	0	0	0	0	0	0
1	0	1	1	0	0	0	0	0	0	0	0
3	0	3	1	1	1	0	0	0	0	0	0
1	0	3	1	0	0	0	0	0	0	0	0
5	0	1	1	0	0	0	0	0	0	0	0
2	0	3	1	0	0	0	0	0	0	0	0
2	0	1	1	1	2	0	0	0	0	0	0
2	0	1	1	1	1	0	0	0	0	0	0
2	0	1	1	1	1	0	0	0	0	0	0
3	0	1	1	0	0	0	0	1	1	1	0
1	0	2	1	1	2	0	0	0	0	0	0
1	0	1	1	0	0	0	0	0	0	0	0
2	0	1	1	0	0	0	0	0	0	0	0
2	0	1	1	0	0	0	0	0	0	0	0
1	0	2	1	1	1	0	0	0	0	0	0
3	0	2	1	0	0	0	0	0	0	0	0
5	0	2	1	0	0	0	0	0	0	0	0
1	0	1	1	0	0	0	0	0	0	0	1
1	0	2	1	0	0	0	0	0	0	0	0
5	0	1	1	1	2	0	0	1	1	0	0
2	0	1	1	0	0	0	0	0	0	0	0
2	0	2	1	0	0	0	0	0	0	0	0
5	0	2	1	0	0	0	0	0	0	0	0
2	0	3	1	0	0	0	0	0	0	0	0
1	0	3	1	0	0	0	0	0	0	0	0
2	0	2	1	0	0	0	0	0	0	0	1
2	0	2	1	0	0	0	0	0	0	0	0
1	0	1	1	0	0	0	0	0	0	0	0
4	0	1	1	0	0	0	0	0	0	0	0
1	0	1	1	0	0	0	0	0	0	0	0
2	0	3	1	1	1	0	0	0	0	0	0
1	0	2	1	0	0	0	0	0	0	0	0
5	0	2	1	1	1	0	0	0	0	0	0
2	0	1	1	0	0	0	0	0	0	0	0
2	0	1	1	0	0	0	0	0	0	0	0
4	0	1	1	0	0	0	0	0	0	0	0
1	0	2	1	1	1	0	0	0	0	0	0
2	0	1	1	0	0	0	0	0	0	0	0
2	0	1	1	1	2	0	0	0	0	0	0
1	0	1	1	1	1	0	0	0	0	0	0
1	0	1	1	0	0	0	0	0	0	0	0
1	0	1	1	1	2	0	0	0	0	0	0
2	0	2	1	0	0	0	0	0	0	0	0
3	0	1	1	0	0	0	0	0	0	0	0
1	0	3	1	0	0	0	0	0	0	0	0
1	0	3	1	1	2	0	0	0	1	0	0
1	0	3	1	1	1	0	0	0	0	0	0
2	0	2	1	0	0	0	0	0	0	0	0
2	0	2	1	0	0	0	0	0	0	0	0
1	0	2	1	1	1	0	0	0	0	0	0
2	0	2	1	0	0	0	0	0	0	0	0
5	0	2	1	0	0	0	0	0	0	0	0
5	0	1	1	1	3	0	0	0	0	0	0
1	0	2	1	1	2	0	0	0	0	0	0
5	0	1	1	1	1	0	0	0	0	0	0
2	0	2	1	1	1	0	0	0	0	0	0
2	0	2	1	0	0	0	0	0	0	0	0
5	0	1	1	0	0	0	0	0	1	0	0
5	0	1	1	0	0	0	0	0	0	0	0
3	0	3	1	0	0	0	0	0	0	0	0
2	0	2	1	1	1	0	0	0	0	0	0
5	0	2	1	0	0	0	0	0	0	0	0
2	0	1	1	1	1	0	0	0	0	0	0
2	0	3	1	0	0	0	0	0	0	0	0
2	0	1	1	0	0	0	0	0	0	0	1
2	0	2	1	0	0	0	0	0	0	0	0
2	0	2	1	0	0	1	0	0	0	0	0
1	0	3	1	1	1	0	0	0	0	0	0
1	0	2	1	0	0	0	0	0	0	0	0
3	0	2	1	0	0	0	0	0	0	0	0
2	0	2	1	0	0	0	0	0	0	0	0
2	0	1	1	1	1	0	0	0	0	0	0
1	0	3	1	0	0	0	0	0	0	0	0
1	0	1	1	0	0	0	0	0	0	0	0
2	0	2	1	0	0	0	0	0	0	0	0
2	0	1	1	0	0	0	0	0	0	0	0
5	0	1	1	0	0	0	0	0	0	0	0
2	0	2	1	0	0	0	0	0	0	0	0
2	0	1	1	0	0	0	0	0	0	0	0
1	0	2	1	0	0	0	0	0	0	0	0
1	0	1	1	0	0	0	0	1	0	1	0
2	0	1	1	0	0	0	0	0	0	0	0
3	0	2	1	0	0	0	0	0	0	0	0
3	0	1	1	1	1	0	0	0	0	0	0
5	0	2	1	0	0	0	0	1	0	0	0
2	0	3	1	0	0	0	0	0	0	0	0
5	0	1	1	1	1	0	0	0	0	0	0
2	0	3	1	0	0	0	0	0	0	0	0
5	0	2	1	1	1	0	0	1	0	0	0
4	0	1	1	0	0	0	0	0	0	0	0
1	0	2	1	0	0	0	0	0	0	0	0
1	0	1	1	0	0	0	0	0	0	0	0
2	0	2	1	1	2	0	0	1	0	0	0
4	0	1	1	1	1	0	0	0	0	0	0
1	0	1	1	1	1	0	0	0	0	0	0
2	0	3	1	0	0	0	0	0	0	0	0
2	0	3	1	0	0	0	0	0	0	0	0
2	0	1	1	1	2	0	0	0	0	0	0
2	0	1	1	0	0	0	0	0	0	0	0
1	0	2	1	1	1	0	0	0	0	0	0
5	0	2	1	0	0	0	0	0	0	0	0
1	0	2	1	0	0	0	0	0	0	0	0
2	0	3	1	0	0	0	0	0	0	0	0
5	0	3	1	0	0	0	0	0	0	0	0
1	0	2	1	0	0	0	0	0	0	0	0
5	0	1	1	0	0	0	0	0	0	0	0
5	0	1	1	0	0	0	0	0	0	0	0
2	0	2	1	0	0	0	0	0	0	0	0
1	0	1	1	0	0	0	0	0	0	0	0
2	0	2	1	0	0	0	0	0	0	0	0
2	0	1	1	1	1	0	0	0	0	0	0
3	0	1	1	0	0	0	0	0	0	0	0
2	0	2	1	0	0	0	0	0	0	0	0
3	0	1	1	1	1	0	0	0	0	0	0
4	0	3	1	1	1	0	0	0	0	0	0
3	0	1	1	0	0	0	0	0	0	0	0
5	0	2	1	0	0	0	0	0	0	0	0
1	0	3	1	1	1	0	0	0	0	0	0
3	0	2	1	0	0	0	0	0	0	0	0
2	0	2	1	1	1	0	0	0	1	0	0
2	0	2	1	0	0	0	0	0	0	0	0
5	0	1	1	0	0	0	0	0	0	0	0
2	0	1	1	1	1	0	0	0	0	0	0
2	0	3	1	0	0	0	0	0	0	0	0
5	0	1	1	1	1	0	0	0	0	0	0
1	0	2	1	1	1	0	0	0	0	0	0
2	0	1	1	0	0	0	0	0	0	0	0
4	0	1	1	0	0	0	0	0	0	0	0
4	0	2	1	0	0	0	0	0	0	0	0
2	0	3	1	0	0	0	0	0	1	0	0
5	0	2	1	0	0	0	0	0	0	0	0
5	0	1	1	1	1	0	0	0	0	0	0
4	0	1	1	1	1	0	0	1	0	0	0
1	0	1	1	1	1	0	0	0	0	0	0
2	0	1	1	0	0	0	0	0	0	0	0
4	0	2	1	1	1	0	0	0	0	0	0
2	0	1	1	0	0	0	0	0	0	0	0
1	0	1	1	0	0	0	0	0	0	0	0
3	0	1	1	0	0	0	0	0	0	0	0
4	0	1	1	0	0	0	0	0	0	0	0
3	0	3	1	0	0	0	0	0	0	0	0
2	0	2	1	1	2	0	0	0	0	0	0
1	0	3	1	0	0	0	0	0	0	0	0
4	0	1	1	1	1	0	0	0	0	0	0
1	0	2	1	0	0	0	0	0	1	0	0
2	0	3	1	1	1	0	0	0	0	0	0
3	0	2	1	0	0	0	0	0	0	0	0
3	0	2	1	1	2	0	0	0	0	0	0
3	0	1	1	0	0	0	0	0	0	0	0
2	0	3	1	1	2	0	0	0	0	0	0
5	0	1	1	1	1	0	0	0	0	0	0
5	0	2	1	1	1	0	0	0	0	0	0
5	0	2	1	0	0	0	0	0	0	0	0
3	0	2	1	0	0	0	0	0	0	0	0
2	0	3	1	1	1	0	0	0	1	0	0
5	0	2	1	0	0	0	0	0	1	0	1
1	0	2	1	0	0	0	0	0	0	0	0
4	0	2	1	0	0	0	0	0	0	0	0
1	0	2	1	1	1	0	0	0	0	0	0
2	0	2	1	0	0	0	0	0	0	0	0
1	0	1	1	0	0	0	0	0	0	0	0
5	0	1	1	0	0	0	0	0	0	0	0
5	0	1	1	0	0	0	0	0	0	0	0
2	0	2	1	0	0	0	0	0	0	0	0
2	0	1	1	1	1	0	0	1	0	0	0
2	0	2	1	0	0	0	0	0	0	0	0
5	0	1	1	0	0	0	0	0	0	0	0
2	0	1	1	0	0	0	0	0	0	1	0
5	0	1	1	0	0	0	0	0	0	0	0
2	0	1	1	1	1	0	0	0	1	0	0
2	0	2	1	0	0	0	0	1	0	0	0
2	0	1	1	0	0	0	0	0	0	0	0
3	0	2	1	1	1	0	0	0	0	0	0
2	0	2	1	0	0	0	0	0	0	0	0
2	0	1	1	0	0	0	0	0	0	0	0
5	0	1	1	0	0	0	0	0	0	0	0
5	0	2	1	0	0	0	0	0	0	0	0
2	0	2	1	0	0	0	0	0	0	0	0
1	0	1	1	0	0	0	0	0	0	0	0
2	0	3	1	0	0	0	0	0	0	0	0
5	0	3	1	0	0	0	0	0	0	0	0
4	0	2	1	0	0	0	0	0	0	0	0
2	0	2	1	0	0	0	0	0	0	0	0
5	0	1	1	1	1	0	0	0	0	0	0
3	0	3	1	0	0	0	0	0	0	0	0
3	0	1	1	0	0	0	0	0	0	0	0
2	0	3	1	0	0	0	0	0	0	0	0
3	0	1	1	1	2	0	0	0	0	0	0
2	0	2	1	0	0	0	0	0	0	0	0
4	0	3	1	0	0	0	0	0	0	0	0
2	0	1	1	0	0	0	0	0	0	0	0
1	0	2	1	0	0	0	0	0	0	0	0
2	0	3	1	0	0	0	0	0	0	0	0
2	0	2	1	1	3	0	0	0	0	0	0
2	0	2	1	1	2	0	0	1	0	0	0
4	0	3	1	0	0	0	0	0	0	0	0
1	0	3	1	0	0	0	0	0	0	0	0
5	0	1	1	0	0	0	0	0	0	0	0
2	0	1	1	0	0	0	0	0	0	0	0
2	0	2	1	0	0	0	0	0	0	0	0
1	0	2	1	1	3	0	0	0	0	0	0
1	0	1	1	0	0	0	0	0	0	0	0
4	0	1	1	0	0	0	0	0	0	0	0
2	0	1	1	1	1	0	0	0	0	0	0
4	0	2	1	0	0	0	0	0	0	0	0
1	0	2	1	0	0	0	0	0	0	0	0
1	0	2	1	1	1	0	0	0	0	0	0
2	0	1	1	0	0	0	0	0	0	0	0
2	0	2	1	0	0	0	0	0	0	0	0
3	0	2	1	1	1	0	0	0	0	1	0
5	0	2	1	1	1	0	0	0	0	0	0
5	0	2	1	0	0	0	0	0	0	0	0
1	0	3	1	1	2	0	0	0	0	0	0
1	0	2	1	0	0	0	0	0	0	0	0
2	0	1	1	1	1	0	0	0	0	0	0
1	0	2	1	0	0	0	0	0	0	0	0
4	0	1	1	0	0	0	0	0	0	0	0
4	0	2	1	1	1	0	0	0	1	0	0
3	0	1	1	1	1	0	0	0	0	0	0
1	0	2	1	1	1	0	0	0	0	0	0
2	0	2	1	0	0	0	0	0	0	0	0
1	0	1	1	1	1	0	0	0	0	0	0
1	0	2	1	0	0	0	0	0	0	0	0
2	0	1	1	1	1	0	0	0	0	0	0
5	0	2	1	0	0	0	0	1	0	0	0
3	0	2	1	0	0	0	0	0	0	0	0
2	0	2	1	1	1	0	0	0	0	1	0
1	0	2	1	0	0	0	0	0	0	0	0
4	0	2	1	1	1	0	0	0	0	0	0
5	0	2	1	0	0	0	0	0	0	0	0
1	0	2	1	0	0	0	0	0	0	0	0
5	0	1	1	0	0	0	0	0	0	0	0
4	0	2	1	1	1	0	0	0	0	0	0
2	0	2	1	0	0	0	0	0	0	0	0
2	0	1	1	1	1	0	0	1	1	0	0
5	0	1	1	0	0	0	0	0	0	0	0
5	0	1	1	0	0	0	0	0	0	0	0
5	0	3	1	0	0	0	0	0	0	0	0
5	0	1	1	0	0	0	0	0	0	0	0
3	0	1	1	0	0	0	0	0	0	0	0
2	0	2	1	0	0	0	0	0	0	0	0
5	0	3	1	0	0	0	0	0	0	0	0
2	0	1	1	0	0	0	0	1	1	1	0
3	0	1	1	0	0	0	0	0	0	0	0
1	0	2	1	1	2	0	0	0	0	0	0
3	0	1	1	0	0	1	0	0	0	0	0
1	0	2	1	1	1	0	0	0	0	0	0
1	0	1	1	1	1	0	0	0	0	0	0
2	0	2	1	0	0	0	0	0	0	0	0
2	0	1	1	0	0	0	0	0	0	0	0
5	0	1	1	0	0	1	0	0	0	0	0
5	0	1	1	1	2	0	0	0	1	0	0
2	0	2	1	1	1	0	0	0	0	0	0
1	0	2	1	0	0	0	0	0	0	0	0
1	0	1	1	0	0	0	0	0	0	0	0
1	0	2	1	0	0	0	0	0	0	0	0
5	0	1	1	0	0	0	0	0	0	0	0
5	0	2	1	0	0	0	0	0	0	0	0
1	0	2	1	1	1	0	0	0	0	0	0
5	0	3	1	0	0	0	0	0	0	0	0
1	0	1	1	0	0	0	0	0	0	0	0
5	0	1	1	0	0	0	0	0	0	0	0
3	0	2	1	0	0	0	0	0	0	0	0
4	0	1	1	0	0	0	0	0	0	0	0
1	0	2	1	0	0	0	0	0	0	0	0
5	0	2	1	0	0	0	0	0	0	0	0
2	0	2	1	0	0	0	0	0	0	0	0
5	0	3	1	0	0	0	0	0	0	0	0
4	0	2	1	0	0	0	0	0	0	0	0
5	0	2	1	1	3	0	0	0	0	0	0
2	0	2	1	0	0	0	0	0	0	0	0
3	0	2	1	0	0	0	0	0	0	0	0
5	0	1	1	0	0	0	0	0	0	0	0
2	0	1	1	0	0	0	0	0	0	0	0
2	0	1	1	1	1	0	0	0	0	1	0
3	0	1	1	1	1	0	0	0	0	0	0
2	0	2	1	0	0	0	0	0	0	0	0
2	0	1	1	0	0	0	0	0	0	0	0
5	0	2	1	0	0	0	0	0	0	0	0
2	0	1	1	0	0	0	0	0	0	0	0
1	0	2	1	0	0	0	0	0	0	0	0
4	0	1	1	1	1	0	0	0	0	0	0
1	0	3	1	0	0	0	0	0	1	0	0
2	0	1	1	1	1	0	0	0	0	0	0
2	0	2	1	1	1	0	0	0	0	0	0
1	0	1	1	0	0	0	0	0	0	0	0
1	0	1	1	0	0	0	0	0	0	0	0
4	0	1	1	0	0	0	0	0	0	0	0
5	0	1	1	1	1	0	0	0	0	0	0
5	0	1	1	1	1	0	0	0	0	0	0
1	0	2	1	1	2	0	0	0	0	0	0
4	0	1	1	1	1	0	0	0	0	0	0
2	0	1	1	0	0	0	0	0	0	0	0
3	0	1	1	0	0	0	0	0	0	0	0
5	0	1	1	1	2	0	0	0	1	1	0
1	0	1	1	0	0	0	0	0	1	1	0
2	0	1	1	0	0	0	0	0	0	0	0
2	0	2	1	0	0	0	0	0	0	0	0
2	0	2	1	0	0	0	0	0	0	0	0
4	0	1	1	0	0	0	0	0	0	0	0
4	0	1	1	1	1	0	0	0	0	0	0
2	0	3	1	0	0	0	0	0	0	0	0
4	0	1	1	0	0	0	0	0	0	0	0
2	0	2	1	0	0	0	0	0	0	0	0
3	0	2	1	0	0	0	0	0	0	0	0
5	0	3	1	0	0	0	0	0	0	0	0
2	0	2	1	0	0	0	0	0	0	0	0
4	0	1	1	1	1	0	0	0	0	0	0
2	0	3	1	1	1	0	0	0	0	0	0
1	0	1	1	0	0	0	0	0	0	0	0
1	0	1	1	1	1	0	0	0	0	0	0
2	0	2	1	0	0	0	0	0	0	0	0
1	0	1	1	0	0	0	0	0	0	0	0
2	0	3	1	0	0	0	0	0	0	0	0
3	0	2	1	0	0	0	0	0	0	0	0
4	0	2	1	0	0	0	0	0	0	0	0
4	0	1	1	0	0	0	0	0	0	0	0
5	0	1	1	0	0	0	0	0	0	0	0
2	0	2	1	1	1	0	0	0	1	0	0
4	0	2	1	1	1	0	0	0	0	0	0
2	0	1	1	0	0	0	0	0	0	0	0
5	0	2	1	0	0	0	0	0	0	0	0
5	0	1	1	1	1	0	0	0	0	0	0
2	0	2	1	0	0	0	0	0	0	0	0
1	0	3	1	1	1	0	0	1	0	0	0
5	0	1	1	1	1	0	0	0	0	0	0
3	0	2	1	0	0	0	0	0	0	0	0
4	0	2	1	1	1	0	0	0	0	0	0
2	0	3	1	0	0	0	0	0	0	0	0
2	0	2	1	0	0	0	0	0	0	1	0
5	0	1	1	0	0	0	0	0	0	0	0
4	0	3	1	0	0	0	0	0	0	0	0
1	0	2	1	0	0	0	0	0	0	0	0
2	0	2	1	1	1	0	0	0	0	0	0
2	0	2	1	0	0	0	0	0	0	0	0
2	0	1	1	0	0	0	0	0	0	0	0
5	0	1	1	1	1	0	0	0	0	0	0
4	0	1	1	0	0	0	0	0	0	0	0
3	0	1	1	0	0	0	0	0	0	0	0
1	0	2	1	0	0	0	0	0	0	0	0
1	0	2	1	0	0	0	0	0	0	0	0
5	0	3	1	1	1	0	0	0	0	0	0
5	0	2	1	0	0	0	0	0	0	0	0
3	0	2	1	0	0	0	0	0	0	0	0
2	0	2	1	0	0	0	0	0	0	0	0
4	0	2	1	1	2	0	0	0	0	0	0
2	0	1	1	1	1	0	0	1	1	0	1
4	0	3	1	0	0	0	0	0	0	0	0
2	0	2	1	0	0	0	0	0	0	0	0
1	0	1	1	0	0	0	0	0	0	0	0
4	0	1	1	0	0	0	0	0	0	0	0
4	0	2	1	0	0	0	0	0	0	0	0
5	0	1	1	1	1	0	0	0	0	0	0
5	0	1	1	0	0	0	0	0	0	0	0
2	0	1	1	1	1	0	0	0	0	0	0
1	0	3	1	1	1	0	0	0	0	0	0
4	0	2	1	0	0	0	0	0	0	0	0
2	0	2	1	0	0	0	0	0	0	0	0
3	0	2	1	0	0	0	0	0	0	0	0
2	0	3	1	0	0	0	0	0	0	0	0
2	0	2	1	0	0	0	0	0	0	0	0
4	0	1	1	0	0	0	0	1	0	0	1
3	0	1	1	1	1	0	0	0	0	0	0
2	0	2	1	0	0	0	0	0	0	0	0
2	0	1	1	1	1	0	0	0	0	0	0
3	0	1	1	1	2	0	0	0	0	0	0
3	0	1	1	0	0	0	0	0	0	0	0
2	0	2	1	0	0	0	0	0	0	0	0
2	0	2	1	1	1	0	0	0	0	0	0
2	0	2	1	0	0	0	0	0	0	0	0
3	0	1	1	0	0	0	0	0	0	0	0
1	0	1	1	1	1	0	0	0	0	0	0
4	0	3	1	0	0	0	0	0	0	0	0
2	0	2	1	1	1	0	0	0	0	0	0
2	0	2	1	1	1	0	0	0	0	0	0
1	0	1	1	0	0	0	0	0	0	0	0
2	0	2	1	1	2	0	0	0	0	0	0
1	0	2	1	0	0	0	0	0	0	0	0
5	0	1	1	1	1	0	0	0	0	0	0
5	0	3	1	0	0	0	0	0	0	0	0
2	0	2	1	0	0	0	0	0	0	0	0
2	0	2	1	0	0	0	0	0	0	0	0
1	0	2	1	0	0	0	0	0	0	0	0
1	0	1	1	0	0	0	0	0	0	0	0
3	0	1	1	0	0	0	0	0	0	0	0
5	0	1	1	0	0	0	0	0	0	0	0
5	0	1	1	1	2	0	0	0	0	0	0
2	0	1	1	1	1	0	0	0	0	0	0
2	0	1	1	0	0	0	0	0	0	0	0
3	0	1	1	0	0	0	0	0	0	0	0
4	0	1	1	0	0	0	0	0	0	0	0
5	0	1	1	1	2	0	0	0	0	0	0
1	0	3	1	0	0	0	0	0	0	0	0
1	0	1	1	0	0	0	0	0	0	0	0
4	0	2	1	1	1	0	0	0	0	0	0
3	0	1	1	0	0	0	0	0	0	0	0
5	0	1	1	0	0	0	0	0	0	0	0
1	0	2	1	0	0	0	0	0	0	0	0
2	0	1	1	0	0	0	0	0	0	0	0
5	0	3	1	0	0	0	0	0	0	0	0
2	0	1	1	0	0	0	0	0	0	0	0
1	0	2	1	0	0	0	0	0	0	0	0
5	0	1	1	0	0	0	0	0	0	0	0
1	0	1	1	0	0	0	0	0	0	0	0
2	0	3	1	0	0	0	0	0	0	0	0
5	0	2	1	1	1	0	0	0	0	0	0
4	0	1	1	1	1	0	0	0	0	0	0
5	0	1	1	1	1	0	0	0	0	0	0
2	0	3	1	0	0	0	0	0	0	0	0
5	0	1	1	0	0	0	0	0	0	0	0
2	0	1	1	1	1	0	0	0	0	0	0
4	0	2	1	0	0	0	0	0	0	0	0
5	0	1	1	0	0	0	0	0	0	0	0
1	0	2	1	0	0	0	0	0	0	0	0
1	0	1	1	0	0	0	0	1	1	0	0
1	0	1	1	1	1	0	0	0	0	0	0
2	0	3	1	0	0	0	0	0	0	0	0
3	0	2	1	1	1	0	0	0	0	0	0
1	0	2	1	0	0	0	0	0	0	0	0
1	0	2	1	0	0	0	0	0	0	0	0
1	0	3	1	0	0	0	0	0	0	0	0
4	0	2	1	1	1	0	0	0	0	0	1
2	0	2	1	0	0	0	0	0	0	0	0
2	0	3	1	0	0	0	0	0	0	0	0
4	0	2	1	0	0	0	0	0	0	0	0
2	0	3	1	1	3	0	0	0	1	1	0
2	0	2	1	1	2	0	0	0	0	0	0
2	0	3	1	0	0	0	0	0	0	0	0
3	0	1	1	0	0	0	0	0	0	0	0
2	0	2	1	0	0	0	0	0	0	0	0
3	0	1	1	0	0	0	0	0	0	0	0
2	0	1	1	0	0	0	0	0	0	0	0
2	0	1	1	0	0	0	0	0	0	0	0
4	0	1	1	1	1	0	0	0	0	0	0
3	0	1	1	0	0	0	0	0	0	0	0
2	0	1	1	1	1	0	0	0	0	0	0
5	0	1	1	0	0	0	0	0	0	0	0
3	0	1	1	0	0	0	0	0	0	0	0
4	0	3	1	0	0	0	0	0	0	0	0
5	0	1	1	0	0	0	0	0	0	0	0
2	0	2	1	1	1	0	0	0	0	0	0
2	0	1	1	1	1	0	0	0	1	0	0
4	0	1	1	0	0	0	0	0	0	0	0
2	0	2	1	1	1	0	0	0	0	0	0
3	0	1	1	0	0	0	0	0	0	0	0
2	0	3	1	0	0	0	0	0	0	0	0
2	0	1	1	0	0	0	0	0	0	0	0
3	0	1	1	0	0	0	0	0	0	0	0
2	0	2	1	1	1	0	0	0	1	0	0
2	0	1	1	1	2	0	0	0	0	0	0
3	0	1	1	0	0	0	0	0	1	0	0
2	0	2	1	0	0	0	0	0	0	0	0
3	0	1	1	0	0	0	0	0	0	0	0
4	0	1	1	0	0	0	0	0	0	0	0
4	0	2	1	1	1	0	0	0	0	0	0
1	0	3	1	1	1	0	0	0	0	0	0
4	0	1	1	1	1	0	0	0	0	0	0
2	0	2	1	1	1	0	0	0	0	0	0
3	0	1	1	0	0	0	0	0	0	0	0
3	0	2	1	0	0	0	0	0	0	0	0
5	0	1	1	0	0	0	0	0	1	0	0
5	0	1	1	0	0	0	0	0	0	0	0
5	0	2	1	1	1	0	0	0	0	0	0
5	0	1	1	0	0	0	0	0	0	0	0
1	0	2	1	0	0	0	0	0	1	0	0
1	0	2	1	0	0	0	0	0	0	0	0
2	0	2	1	1	1	0	0	0	0	0	0
2	0	3	1	0	0	0	0	0	0	0	0
2	0	1	1	0	0	0	0	0	0	0	0
5	0	2	1	0	0	0	0	0	0	0	0
3	0	2	1	1	1	0	0	0	0	0	0
1	0	2	1	0	0	0	0	0	0	0	0
5	0	1	1	0	0	0	0	0	0	0	0
3	0	3	1	0	0	0	0	0	0	0	0
5	0	1	1	0	0	0	0	0	0	1	0
1	0	2	1	0	0	0	0	0	0	0	0
4	0	2	1	0	0	0	0	0	0	0	0
3	0	2	1	0	0	0	0	0	0	0	0
2	0	2	1	0	0	0	0	0	0	0	0
2	0	2	1	0	0	0	0	0	0	0	0
5	0	1	1	0	0	0	0	0	0	0	0
4	0	2	1	0	0	0	0	0	0	0	0
2	0	1	1	0	0	0	0	0	0	0	0
3	0	1	1	0	0	0	0	0	0	0	0
5	0	3	1	0	0	0	0	0	0	0	0
3	0	1	1	0	0	0	0	0	0	0	0
5	0	1	1	1	1	0	0	0	0	0	0
3	0	1	1	0	0	0	0	1	0	0	0
2	0	1	1	0	0	0	0	0	0	0	0
5	0	2	1	0	0	0	0	1	1	1	0
2	0	1	1	0	0	0	0	0	0	0	0
2	0	2	1	0	0	0	0	0	0	0	0
4	0	1	1	0	0	0	0	0	0	0	0
2	0	1	1	0	0	0	0	0	0	0	0
3	0	1	1	1	2	0	0	0	0	0	0
2	0	1	1	1	1	0	0	0	0	0	0
4	0	2	1	1	1	0	0	0	0	0	0
3	0	2	1	0	0	0	0	0	1	0	0
1	0	2	1	0	0	0	0	0	0	0	0
1	0	1	1	0	0	0	0	0	0	0	0
1	0	3	1	1	1	0	0	0	0	0	0
5	0	2	1	0	0	0	0	0	0	0	0
4	0	1	1	0	0	0	0	0	0	0	0
2	0	2	1	1	1	0	0	0	0	0	0
2	0	2	1	0	0	0	0	0	0	0	0
2	0	1	1	1	2	0	0	0	0	0	0
1	0	1	1	0	0	0	0	1	0	0	0
3	0	1	1	0	0	0	0	0	0	0	0
3	0	3	1	0	0	0	0	0	0	0	0
2	0	1	1	0	0	0	0	0	0	0	0
5	0	2	1	1	1	0	0	0	0	0	0
1	0	2	1	1	1	0	0	0	0	1	0
5	0	1	1	0	0	0	0	0	0	0	0
2	0	1	1	0	0	0	0	0	0	0	0
5	0	1	1	0	0	0	0	0	0	0	0
5	0	2	1	0	0	0	0	0	0	0	0
4	0	1	1	0	0	0	0	0	0	0	0
2	0	2	1	0	0	0	0	0	0	0	0
1	0	2	1	1	1	0	0	1	1	0	0
4	0	1	1	0	0	0	0	0	0	0	0
3	0	1	1	1	2	0	0	0	0	0	0
4	0	2	1	0	0	0	0	1	1	1	0
5	0	2	1	0	0	0	0	0	0	0	0
1	0	2	1	0	0	0	0	0	0	0	0
2	0	2	1	0	0	0	0	0	0	0	0
3	0	1	1	0	0	0	0	0	0	0	0
4	0	2	1	0	0	0	0	1	1	0	0
5	0	2	1	0	0	0	0	0	0	0	0
2	0	2	1	0	0	0	0	0	0	0	0
5	0	1	1	0	0	0	0	0	0	0	0
2	0	1	1	0	0	0	0	0	0	0	0
1	0	1	1	0	0	0	0	0	0	0	0
2	0	2	1	0	0	0	0	0	0	0	0
2	0	2	1	1	2	0	0	0	0	0	0
3	0	1	1	0	0	0	0	0	0	0	0
2	0	2	1	0	0	0	0	0	0	0	0
3	0	3	1	1	1	0	0	0	0	0	0
1	0	3	1	0	0	0	0	0	0	0	0
4	0	2	1	0	0	0	0	1	1	1	0
5	0	2	1	0	0	0	0	0	0	0	0
2	0	2	1	0	0	0	0	0	0	0	0
5	0	1	1	0	0	0	0	0	0	0	0
1	0	2	1	0	0	0	0	0	0	0	0
2	0	2	1	0	0	0	0	0	0	0	0
2	0	1	1	0	0	0	0	0	0	0	0
5	0	2	1	0	0	0	0	0	0	0	0
2	0	1	1	1	2	0	0	0	0	0	0
4	0	2	1	0	0	0	0	0	0	0	0
2	0	3	1	0	0	0	0	0	0	0	0
2	0	1	1	1	1	0	0	0	0	0	0
3	0	2	1	1	1	0	0	0	0	0	0
3	0	3	1	1	1	0	0	0	0	0	0
4	0	1	1	0	0	0	0	0	0	0	0
5	0	1	1	1	1	0	0	0	1	0	0
5	0	1	1	0	0	0	0	0	0	0	0
3	0	1	1	1	1	0	0	0	0	0	0
2	0	1	1	0	0	0	0	0	0	0	0
5	0	2	1	0	0	0	0	0	0	0	0
2	0	1	1	0	0	0	0	0	0	0	0
2	0	2	1	0	0	0	0	0	0	0	0
2	0	2	1	0	0	0	0	0	0	0	0
4	0	3	1	0	0	0	0	0	0	0	0
1	0	2	1	0	0	0	0	0	0	0	0
2	0	1	1	0	0	0	0	0	0	0	0
4	0	2	1	0	0	0	0	0	0	0	0
2	0	2	1	0	0	0	0	0	0	0	0
1	0	2	1	0	0	0	0	0	0	0	0
2	0	1	1	0	0	0	0	0	0	0	0
2	0	1	1	0	0	0	0	0	0	0	0
1	0	3	1	0	0	0	0	0	0	0	0
5	0	1	1	0	0	0	0	1	1	1	0
4	0	1	1	0	0	0	0	0	0	0	0
5	0	2	1	0	0	0	0	0	0	0	0
5	0	1	1	1	1	0	0	0	1	0	0
2	0	2	1	1	1	0	0	0	0	0	0
2	0	1	1	1	1	0	0	0	0	0	0
2	0	1	1	1	1	0	0	0	0	0	0
2	0	2	1	1	1	0	0	0	0	0	0
1	0	1	1	1	1	0	0	0	0	0	0
1	0	1	1	0	0	0	0	0	0	0	0
2	0	1	1	0	0	0	0	0	0	0	0
4	0	1	1	0	0	0	0	0	0	0	0
2	0	3	1	1	1	0	0	0	0	0	0
2	0	3	1	1	1	0	0	0	1	1	0
5	0	3	1	0	0	0	0	0	0	0	0
1	0	1	1	0	0	0	0	0	0	0	0
1	0	2	1	0	0	0	0	0	0	0	0
1	0	2	1	1	1	0	0	0	0	0	0
2	0	1	1	0	0	0	0	0	0	0	0
4	0	1	1	0	0	0	0	0	0	0	0
2	0	1	1	0	0	0	0	0	0	0	0
4	0	1	1	1	1	0	0	0	0	0	0
2	0	1	1	1	2	0	0	1	1	0	0
5	0	1	1	0	0	0	0	0	0	0	0
3	0	1	1	0	0	0	0	0	0	0	0
2	0	1	1	1	1	0	0	0	0	0	1
5	0	2	1	0	0	0	0	0	0	0	0
5	0	3	1	0	0	0	0	0	0	0	0
5	0	2	1	0	0	0	0	0	1	1	0
4	0	3	1	1	1	0	0	0	0	0	0
1	0	1	1	0	0	0	0	0	0	0	0
4	0	1	1	0	0	0	0	0	0	0	0
1	0	1	1	1	2	0	0	0	0	0	0
4	0	1	1	0	0	0	0	0	0	0	0
1	0	2	1	1	2	0	0	0	1	0	0
5	0	1	1	0	0	0	0	0	0	0	0
1	0	2	1	0	0	0	0	0	0	0	0
1	0	2	1	1	1	0	0	0	0	0	0
2	0	1	1	0	0	0	0	0	0	0	0
2	0	1	1	1	1	0	0	0	0	0	0
1	0	2	1	0	0	0	0	0	0	0	0
1	0	3	1	0	0	0	0	0	0	0	0
1	0	1	1	0	0	0	0	0	0	0	0
1	0	1	1	0	0	0	0	0	0	0	0
5	0	1	1	0	0	0	0	0	0	0	0
3	0	2	1	0	0	0	0	0	0	0	0
2	0	2	1	0	0	0	0	0	0	0	0
2	0	2	1	0	0	0	0	0	0	0	0
2	0	2	1	0	0	0	0	0	0	0	0
2	0	1	1	0	0	0	0	0	1	0	0
5	0	2	1	0	0	0	0	0	0	0	0
2	0	2	1	0	0	0	0	0	0	0	0
1	0	3	1	1	1	0	0	0	0	1	0
1	0	3	1	0	0	0	0	0	0	0	0
4	0	1	1	0	0	0	0	0	0	0	0
5	0	2	1	0	0	0	0	1	0	0	0
5	0	1	1	0	0	0	0	0	0	0	0
3	0	1	1	0	0	0	0	0	0	0	0
5	0	1	1	0	0	0	0	0	0	0	0
1	0	2	1	0	0	0	0	0	0	0	0
1	0	1	1	0	0	0	0	0	0	0	0
1	0	2	1	0	0	0	0	0	0	0	0
2	0	2	1	0	0	0	0	0	0	0	0
1	0	2	1	0	0	0	0	0	0	0	0
2	0	1	1	0	0	0	0	0	0	0	0
5	0	2	1	0	0	0	0	0	0	0	0
1	0	1	1	0	0	0	0	0	0	0	0
3	0	1	1	0	0	0	0	0	0	0	0
2	0	1	1	0	0	0	0	0	0	0	0
1	0	1	1	0	0	0	0	0	0	0	0
2	0	2	1	0	0	0	0	0	0	0	0
2	0	3	1	0	0	0	0	0	0	0	0
4	0	3	1	0	0	0	0	0	0	0	0
1	0	1	1	0	0	0	0	0	0	0	0
2	0	1	1	0	0	0	0	0	0	0	0
4	0	1	1	0	0	0	0	0	0	0	0
2	0	1	1	1	1	0	0	0	0	0	0
5	0	1	1	1	1	0	0	0	0	0	0
2	0	1	1	0	0	0	0	0	0	0	0
2	0	1	1	0	0	0	0	0	0	0	0
4	0	1	1	0	0	0	0	0	0	0	0
2	0	2	1	1	1	0	0	1	0	0	0
1	0	3	1	1	1	0	0	1	0	0	0
5	0	3	1	0	0	0	0	0	0	0	0
1	0	1	1	0	0	0	0	0	0	0	0
5	0	2	1	1	2	0	0	0	0	0	0
1	0	2	1	0	0	0	0	0	0	0	0
2	0	2	1	0	0	0	0	0	0	0	0
5	0	1	1	0	0	0	0	0	0	0	0
5	0	2	1	0	0	0	0	0	0	0	0
2	0	2	1	0	0	0	0	0	0	0	0
2	0	1	1	0	0	0	0	0	0	0	0
2	0	3	1	1	1	0	0	0	1	0	0
3	0	1	1	0	0	0	0	0	0	0	0
5	0	1	1	0	0	0	0	0	0	0	0
1	0	1	1	1	1	0	0	0	0	0	0
1	0	1	1	0	0	0	0	0	0	0	0
1	0	2	1	0	0	0	0	0	0	0	0
5	0	2	1	0	0	0	0	0	0	0	0
2	0	2	1	0	0	0	0	0	0	0	0
5	0	1	1	0	0	0	0	0	0	0	0
4	0	1	1	1	1	0	0	0	0	0	0
2	0	2	1	0	0	0	0	0	0	0	0
5	0	1	1	1	1	0	0	0	0	0	0
2	0	1	1	0	0	0	0	0	0	0	0
5	0	2	1	0	0	0	0	0	0	0	0
4	0	1	1	0	0	0	0	0	1	0	0
2	0	1	1	0	0	0	0	0	0	0	1
1	0	3	1	0	0	0	0	0	0	0	0
2	0	2	1	0	0	0	0	0	0	0	0
5	0	2	1	1	1	0	0	0	0	0	0
1	0	3	1	0	0	0	0	0	0	0	0
2	0	2	1	1	1	0	0	0	0	0	0
5	0	1	1	0	0	0	0	0	0	0	0
3	0	1	1	1	1	0	0	0	0	0	0
1	0	1	1	1	1	0	0	0	0	0	0
5	0	2	1	1	1	0	0	0	0	0	0
2	0	3	1	1	1	0	0	1	1	0	0
3	0	1	1	0	0	0	0	0	0	0	0
4	0	2	1	1	2	0	0	0	0	0	0
1	0	1	1	1	1	0	0	0	0	0	0
5	0	2	1	0	0	0	0	0	0	0	0
2	0	1	1	0	0	0	0	0	0	1	0
1	0	2	1	1	1	0	0	0	0	0	0
2	0	1	1	0	0	0	0	0	0	0	0
4	0	2	1	0	0	0	0	0	1	1	0
2	0	2	1	1	1	0	0	0	0	0	0
5	0	1	1	0	0	0	0	0	0	0	0
1	0	2	1	0	0	0	0	0	0	0	0
4	0	2	1	0	0	0	0	0	0	0	0
2	0	1	1	0	0	0	0	0	0	0	0
1	0	1	1	0	0	0	0	0	0	0	0
2	0	1	1	1	1	0	0	0	0	0	0
3	0	1	1	0	0	0	0	0	0	0	0
2	0	1	1	0	0	0	0	0	0	0	0
2	0	1	1	0	0	0	0	0	0	0	0
1	0	1	1	1	1	0	0	0	0	0	0
2	0	2	1	1	1	0	0	0	0	0	0
5	0	1	1	0	0	0	0	0	0	0	0
2	0	1	1	0	0	0	0	0	0	0	0
5	0	2	1	0	0	0	0	0	0	0	0
5	0	1	1	0	0	0	0	0	0	0	0
2	0	2	1	0	0	0	0	0	0	0	0
2	0	2	1	0	0	0	0	0	0	0	0
1	0	1	1	0	0	0	0	0	0	0	0
3	0	2	1	1	1	0	0	0	0	0	0
2	0	2	1	1	1	0	0	0	0	0	0
2	0	1	1	0	0	0	0	0	0	0	0
1	0	1	1	0	0	0	0	0	0	0	0
2	0	1	1	0	0	0	0	0	0	0	0
3	0	3	1	0	0	0	0	0	0	0	0
2	0	3	1	0	0	0	0	0	0	0	0
3	0	1	1	0	0	0	0	0	0	0	0
1	0	1	1	0	0	0	0	0	0	0	0
2	0	1	1	1	1	0	0	1	0	0	0
5	0	2	1	0	0	0	0	0	0	0	0
4	0	2	1	0	0	0	0	0	0	0	0
2	0	1	1	0	0	0	0	0	0	0	0
1	0	1	1	0	0	0	0	0	0	0	0
5	0	1	1	1	1	0	0	0	0	0	0
2	0	2	1	0	0	0	0	0	0	0	0
3	0	1	1	1	1	0	0	0	0	0	0
3	0	2	1	0	0	0	0	0	0	0	0
5	0	1	1	0	0	0	0	0	0	0	0
3	0	2	1	1	1	0	0	0	0	0	0
2	0	1	1	1	1	0	0	0	0	0	0
2	0	1	1	1	1	0	0	0	0	0	0
4	0	2	1	1	1	0	0	0	0	0	0
1	0	1	1	1	1	0	0	0	0	0	0
3	0	1	1	0	0	0	0	0	0	0	0
1	0	3	1	0	0	0	0	0	0	0	0
2	0	2	1	1	1	0	0	0	0	0	0
5	0	1	1	0	0	0	0	0	0	0	0
5	0	1	1	1	1	0	0	0	0	0	0
5	0	1	1	0	0	0	0	0	0	0	0
2	0	3	1	0	0	0	0	0	0	0	0
5	0	1	1	0	0	0	0	0	0	0	0
1	0	2	1	0	0	0	0	0	0	0	0
2	0	2	1	1	1	0	0	0	0	0	0
4	0	1	1	0	0	0	0	0	0	0	0
5	0	1	1	0	0	0	0	0	0	0	0
4	0	1	1	0	0	0	0	0	0	0	0
5	0	1	1	0	0	0	0	0	0	0	0
4	0	1	1	1	1	0	0	0	0	0	0
2	0	3	1	0	0	0	0	1	0	0	0
4	0	1	1	0	0	0	0	0	0	0	0
5	0	3	1	1	1	0	0	0	0	0	0
4	0	1	1	0	0	0	0	0	0	0	0
2	0	1	1	1	1	0	0	0	0	0	0
2	0	2	1	0	0	0	0	0	0	0	0
5	0	3	1	0	0	0	0	0	0	0	0
5	0	3	1	0	0	0	0	0	0	0	0
2	0	2	1	1	2	0	0	0	0	0	0
2	0	1	1	0	0	0	0	0	0	0	0
2	0	1	1	0	0	0	0	0	0	0	0
2	0	3	1	1	1	0	0	0	0	0	0
5	0	1	1	0	0	0	0	0	0	0	0
4	0	2	1	0	0	0	0	0	0	0	0
2	0	1	1	1	1	0	0	0	0	0	0
4	0	3	1	0	0	0	0	0	0	0	0
2	0	1	1	1	1	0	0	0	0	0	0
3	0	3	1	0	0	0	0	0	0	0	0
1	0	1	1	1	1	0	0	0	0	0	0
2	0	3	1	0	0	0	0	0	0	0	0
1	0	1	1	0	0	0	0	0	0	0	0
5	0	1	1	1	2	0	0	0	0	0	0
3	0	2	1	0	0	0	0	0	0	0	0
5	0	1	1	0	0	0	0	0	0	0	0
5	0	1	1	1	1	0	0	0	0	0	0
3	0	2	1	1	2	0	0	0	0	0	0
4	0	3	1	0	0	0	0	0	0	0	0
1	0	2	1	0	0	0	0	0	0	0	0
5	0	3	1	0	0	0	0	0	0	0	0
3	0	2	1	1	1	0	0	0	0	0	0
2	0	1	1	0	0	0	0	1	0	0	0
5	0	1	1	0	0	0	0	0	0	0	0
5	0	2	1	0	0	0	0	0	0	0	0
1	0	2	1	0	0	0	0	0	0	0	0
5	0	2	1	1	1	0	0	0	0	0	0
2	0	1	1	1	2	1	0	0	0	1	0
1	0	1	1	1	1	0	0	0	0	0	0
5	0	1	1	1	1	0	0	0	0	0	0
3	0	2	1	1	1	0	0	0	0	0	0
1	0	1	1	1	1	0	0	0	0	0	0
2	0	3	1	1	1	0	0	0	0	0	0
5	0	2	1	0	0	0	0	0	0	0	0
5	0	1	1	0	0	0	0	0	0	0	0
2	0	1	1	0	0	0	0	0	0	0	0
4	0	1	1	0	0	0	0	0	0	0	0
3	0	1	1	0	0	0	0	0	0	0	0
5	0	3	1	0	0	0	0	0	0	0	0
1	0	1	1	0	0	0	0	0	0	0	0
1	0	1	1	0	0	0	0	0	0	0	0
1	0	2	1	0	0	0	0	0	0	0	0
2	0	2	1	0	0	0	0	0	0	0	0
5	0	3	1	1	1	0	0	0	0	0	0
3	0	1	1	0	0	0	0	0	1	0	0
1	0	1	1	0	0	0	0	1	0	0	0
4	0	1	1	0	0	0	0	0	0	0	0
1	0	3	1	0	0	0	0	0	0	0	0
2	0	2	1	1	1	0	0	0	0	0	0
2	0	1	1	1	1	0	0	0	0	0	0
5	0	2	1	0	0	0	0	0	0	0	0
5	0	2	1	0	0	0	0	0	0	0	0
2	0	2	1	1	1	0	0	0	0	0	0
1	0	1	1	0	0	0	0	0	0	0	0
5	0	1	1	1	1	0	0	0	0	0	0
5	0	3	1	0	0	0	0	0	0	0	0
2	0	2	1	0	0	0	0	1	0	0	0
1	0	1	1	0	0	0	0	0	0	0	0
2	0	2	1	0	0	0	0	0	0	0	0
1	0	2	1	0	0	0	0	0	0	0	0
4	0	1	1	0	0	0	0	0	1	0	0
4	0	1	1	0	0	0	0	0	0	0	0
2	0	2	1	1	1	0	0	0	0	0	0
1	0	1	1	1	1	0	0	0	0	0	0
4	0	2	1	0	0	0	0	0	0	0	0
3	0	3	1	1	1	0	0	0	0	0	0
1	0	1	1	0	0	0	0	0	0	0	0
5	0	1	1	0	0	0	0	0	0	0	0
3	0	1	1	0	0	0	0	0	0	0	0
5	0	1	1	0	0	0	0	0	0	0	0
3	0	2	1	1	1	0	0	0	1	0	1
2	0	1	1	1	1	0	0	0	0	0	0
1	0	3	1	0	0	0	0	0	0	0	0
2	0	2	1	0	0	0	0	0	0	0	0
1	0	2	1	0	0	0	0	0	0	0	0
5	0	1	1	0	0	0	0	0	0	0	0
3	0	2	1	0	0	0	0	0	0	0	0
4	0	2	1	1	1	0	0	0	1	0	0
3	0	1	1	0	0	0	0	0	0	0	0
2	0	2	1	0	0	0	0	0	0	0	0
1	0	2	1	0	0	0	0	0	0	0	0
1	0	1	1	1	1	0	0	0	0	0	0
2	0	1	1	0	0	0	0	0	0	0	0
1	0	2	1	1	1	0	0	0	0	0	0
2	0	1	1	1	1	0	0	0	0	0	0
2	0	2	1	0	0	0	0	0	0	0	0
4	0	1	1	0	0	0	0	0	0	0	0
5	0	1	1	0	0	0	0	0	0	0	0
1	0	1	1	0	0	0	0	0	0	0	0
2	0	1	1	0	0	0	0	0	0	0	0
2	0	3	1	0	0	0	0	0	0	0	0
2	0	2	1	0	0	0	0	0	0	0	0
2	0	2	1	1	1	0	0	0	0	0	0
[truncated: 53,594 more rows]
